# Supplementary material for: Boehmiella wilsoni (Nematoda, Heligmosomoidea, Boehmiellidae fam. nov.), found in Amazonian rodents
Source: Int J Parasitol Parasites Wildl. 2020 Aug 27;13:119–29. doi: 10.1016/j.ijppaw.2020.08.003 (PMC7508696; doi:10.1016/j.ijppaw.2020.08.003)
Supplement: Multimedia component 1 [file mmc1.txt]

Supplementary_file_S1_Matrix18S27x794ClustalW
Supplementary_file_S2_Matrix28S37x1293ClustalW
Supplementary_file_S3_Matrix18S27x794_p_dist.txt                          
Supplementary_file_S4_Matrix28S37x1293_p_dist.txt                       
Supplementary_file_S5_Matrix18S27x794_phylog_signal_G1+PTP.log        
Supplementary_file_S6_Matrix28S37x1293_phylog_signal_G1+PTP.log        
Supplementary_file_S7_Matrix18S27x794_substit_satur_tests.log           
Supplementary_file_S8_Matrix28S37x1293_substit_satur_tests.log               
Supplementary_file_S9_Matrix18S27x794_ML.model.log                       
Supplementary_file_S10_Matrix28S37x1293_ML.model.log                      
Supplementary_file_S11_MatrixConcatenated18S28sX3874_ML.model.log              
Supplementary_file_S12_Matrix18S27x794_ML_aLRT.tre                              
Supplementary_file_S13_Matrix28S37x1293_ML_aLRT.tre                               
Supplementary_file_S14_MatrixConcatenated18S28sX3874_ML_aLRT.tre                     
Supplementary_file_S15_Matrix18S27x794_ML_bp.tre                                        
Supplementary_file_S16_Matrix28S37x1293_ML_bp.tre
Supplementary_file_S17_MatrixConcatenated18S28sX3874_ML_bp.tre 
Supplementary_file_S18_Matrix18S27x794_MB.tre     
Supplementary_file_S19_Matrix28S37x1293_MB.tre
Supplementary_file_S20_MatrixConcatenated18S28sX3874_MB.tre                          
