# Supplementary material for: Boehmiella wilsoni (Nematoda, Heligmosomoidea, Boehmiellidae fam. nov.), found in Amazonian rodents
Source: Int J Parasitol Parasites Wildl. 2020 Aug 27;13:119–29. doi: 10.1016/j.ijppaw.2020.08.003 (PMC7508696; doi:10.1016/j.ijppaw.2020.08.003)
Supplement: Multimedia component 2 [file mmc2.zip › ijppaw_521_Supplementary_file_S2_Matrix28S37x1293ClustalW_mmc2.phy]

37 1293
AncylostomacaninumAM039739                         AGTTAAGGAACGGACTCCCTGGAATCGG-TTCAGCCGTAGATAGGGACGTTGTTTCCGTAAAGCATCGCGGTTTCTGTGATGTCTCGTGTTCTCTGGACGGCCCTTGAAAAACCAAGGAAGGCTATTAATCTGTGCTGCATCGTACCGATATCCGCATCAGGTCTCCAAGGTGAACAGCCTCTAGTCGATAGAATAATGTAGGTAAAGGAAGTCGGCAAATTAGATCCGTAACTTCGGGAAAAGGATTGGCTCCAGTGACCGGGTCGGTTGGCCTGTTAACTGATGCTTGTGCGGTTTCGTCCGTGGCTGGCAGA-CGCTCACGCTGAAGCTGGACTAGTGACAAGACTGCCTTGTGGACGTTTTCAGGTGTGTGCTTTGTCTTCGGGCTTAGTATCCTGACCGACCATCAAAACGGTCGAACTGGAACTGGTACGGACTCGGGGAATCCGACTGTCTAATTAAAACAGAGGAGACAGATGGTCCTTGCGGACGTTTACTGTCTCTGATTTCTGCCCAGTGCTCTGAATGTTAAATCGTAGTAATTCGAGTAAGCGCGGGTAAACGGCGGGAGTAACTATGACTCTCTTAAGGTAGCCAAATGCCTCGTCAGCTAACTACTGACGCGCATGAATGGATTAACGAGATTCCCACTGTCCCTAACTACTATCTAGCGAAACCACAGCCAAGGGAACGGGCTTGGCAAAAATAGCGGGGAAAGAAGACCCTGTTGAGCTTGACTCTAGTTTGACATTGTGAAGAGTCATGAGAGGTGTAGCATAGGTGGGAGACTTCGGTCGCCAATGAAATACCACCACTTTCATCGATTCTTTACTTATTCGGTGAGAAGAGAATTGAGCTTCG--GCTCTTTT---TTCTTTGTCTTAAGCAAAGCCACCTGGTGGCCTTGCGACTCTCGCCGAAGACAGTGTCAGGCGGGGAGTTTGACTGGGGCGGTACATCTGTCAAATCGTAACGCAGGTGTCCTAAGGCTAGCTCAGAGAGGACGGAAACCTCTCGTAGAGCAAAAGGGCAAAAGCTCGCTTGATCTTGACTTTCAGTACGAGTACAGACCGCGAAAGCGTGGCCTATCGATCCTTTTAATCCAGATAGTTTCTGGTAAGAGGTGTCAGAAAAGTTACCACAGGGATAACTGGCTTGTGGCAGCCAAGCGTCCATAGCGACGTTGCTTTTTGATCCTTCGATGTCGGCTCTTCCTATCATTGCGAAGCAGAATTCGCCAAGCGTTGGATTGTTCACCCACTAATAGGGAACGTGAGCTGGGTTTAGAC
NecatoramericanusAM039740                          AGTTAAGGAACGGACTCCCTGGAATCGG-TTCAGCCGTAGATAGGGACGTTGTTTCCGTAAAGCATCGCGGTTTCTGTGATGTCTCGTGTTCTCTGGACGGCCCTTGAAAAACCAAGGAAGGCTATTAATCTGTGCTGCATCGTACCGATATCCGCATCAGGTCTCCAAGGTGAACAGCCTCTAGTCGATAGAATAATGTAGGTAAGGGAAGTCGGCAAATTAGATCCGTAACTTCGGGAAAAGGATTGGCTCCAGTGACCGGGTCGGTTGGCCTGTTAACTGATGCTTGTGCGGTTTCGTCCGTGGCTGGCAGA-CGCTAACGCTGAAGCTGGACTAGTGACAAGACTGCCTTGTGGACGTTTTCAGGTGTGTGCTTTGTCTTCGGGCTTAGTATCCTGACCGACCATCAAAACGGTCGAACTGGAACTGGTACGGACTCGGGGAATCCGACTGTCTAATTAAAACAGAGGAGACAGATGGTCCTTGCGGACGTTTACTGTCTCTGATTTCTGCCCAGTGCTCTGAATGTTAAATCGTAGTAATTCGAGTAAGCGCGGGTAAACGGCGGGAGTAACTATGACTCTCTTAAGGTAGCCAAATGCCTCGTCAGCTAACTACTGACGCGCATGAATGGATTAACGAGATTCCCACTGTCCCTAACTACTATCTAGCGAAACCACAGCCAAGGGAACGGGCTTGGAAAAAATAGCGGGGAAAGAAGACCCTGTTGAGCTTGACTCTAGTTTGACATTGTGAAGAGTCATGAGAGGTGTAGCATAGGTGGGAGACTTCGGTCGCCAATGAAATACCACCACTTTCATCGATTCTTTACTTATTCGGTGAGAAGAGGATTGAGTTTCG--GCTCTTTT---TTCTTTGTCTTAAGCAAAGCCACCTGGTGGCATTGCGACTCTCGCCGAAGACAGTGTCAGGCGGGGAGTTTGACTGGGGCGGTACATCTGTCAAATCGTAACGCAGGTGTCCTAAGGCTAGCTCAGAGAGGACGGAAACCTCTCGTAGAGCAAAAGGGCAAAAGCTCGCTTGATCTTGACTTTCAGTACGAGTACAGACCGCGAAAGCGTGGCCTATCGATCCTTTTAATCCAGATAGTTTCTGGTAAGAGGTGTCAGAAAAGTTACCACAGGGATAACTGGCTTGTGGCAGCCAAGCGTCCATAGCGACGTTGCTTTTTGATCCTTCGATGTCGGCTCTTCCTATCATTGCGAAGCAGAATTCGCCAAGCGTTGGATTGTTCACCCACTAATAGGGAACGTGAGCTGGGTTTAGAC
Boehmiellawilsoni                                  AGTTAAGGAACGGACTCCCTGGAATCGG-TTCAGCCGTAGATAGGGACGTTGTTTCCGTAAAGCATCGCGGTTTCTGTGATGTCTCGTGTTCTCTGGACGGCCCTTGAAAAACCAGGGAAGGCTATTAATCTGTGCTGCATCGTACCGATATCCGCATCAGGTCTCCAAGGTGAACAGCCTCTAGTCGATAGAATAATGTAGGTAAGGGAAGTCGGCAAATTAGATCCGTAACTTCGGGAAAAGGATTGGCTCCAGTGACCGGGTCGGTTGGCCTGTTAACTGATGCTTGTGCGGTTTCGTCCGTGGCTGGCAGA-CGCTCACGCTGATGCTGGACTAGTGACAAGACTGCCTTGTGGACGTTTTCAGGTGTGTGCTTTGTCTTCGGGCTTAGTATCCTGACCGACCATCAAAACGGTCGAACTGGAACTGGTACGGACTCGGGGAATCCGACTGTCTAATTAAAACAGAGGAGACAGATGGTCCTTGCGGACGTTTACTGTCTCTGATTTCTGCCCAGTGCTCTGAATGTTAAATCGTAGTAATTCGAGTAAGCGCGGGTAAACGGCGGGAGTAACTATGACTCTCTTAAGGTAGCCAAATGCCTCGTCAGCTAACTACTGACGCGCATGAATGGATTAACGAGATTCCCACTGTCCCTAACTACTATCTAGCGAAACCACAGCCAAGGGAACGGGCTTGGCAAAAATAGCGGGGAAAGAAGACCCTGTTGAGCTTGACTCTAGTTTGACATTGTGAAGAGTCATGAGAGGTGTAGCATAGGTGGGAGACTTCGGTCGCCAATGAAATACCACCACTTTCATCGATTCTTTACTTATTCGGTGAGAAGAGAATTGAGCTCCG--GCTCTTTA---TTCTTTGTATTAAGCAAAGCCACCTGGTGGCCTTGCGACTCTCGCCGAAGACAGTGTCAGGCGGGGAGTTTGACTGGGGCGGTACATCTGTCAAACTGTAACGCAGGTGTCCTAAGGCTAGCTCAGAGAGGACGGAAACCTCTCGTAGAGCAAAAGGGCAAAAGCTCGCTTGATCTTGACTTTCAGTACGAGTACAGACCGCGAAAGCGTGGCCTATCGATCCTTTTAATCCAGATGGTTTCTGGTAAGAGGTGTCAGAAAAGTTACCACAGGGATAACTGGCTTGTGGCAGCCAAGCGTCCATAGCGACGTTGCTTTTTGATCCTTCGATGTCGGCTCTTCCTATCATTGCGAAGCAGAATTCGCCAAGCGTTGGATTGTTCACCCACTAATAGGGAACGTGAGCTGGGTTTNNNN
HaemonchuscontortusAM039742                        AGTTAAGGAACGGACTCCCTGGAATCGG-TTCAGCCGTAGATAGGGACGTTGTTTCCGTAAAGCATCGCGGTTTCTGTGATGTCTCGTGTTCTCTGGACGGCCCTTGAAAAACCAAGGAAGGCTATTAATCTGTGCTGCATCGTACCGATATCCGCATCAGGTCTCCAAGGTGAACAGCCTCTAGTCGATAGAATAATGTAGGTAAGGGAAGTCGGCAAATTAGATCCGTAACTTCGGGAAAAGGATTGGCTCCAGTGACCGGGTCGGTTGGCCTGTTAACTGATGCTTGTGCGGTTTCGTCCGTGGCTGGCTGA-TGCTCACGCTGATGCTGGACTAGTGACAAGACTGCCTTGTGGACGTTTTTAGGTGTGTGCTTTGTTTTCGGACTTAGTATCCTGACCGACCATCAAAACGGTCGAACTGGAACTGGTACGGACTCGGGGAATCCGACTGTCTAATTAAAACAGAGGAGACAGATGGTCCTTGCGGACGTTTACTGTCTCTGATTTCTGCCCAGTGCTCTGAATGTTAAATCGTAGTAATTCGAGTAAGCGCGGGTAAACGGCGGGAGTAACTATGACTCTCTTAAGGTAGCCAAATGCCTCGTCAGCTAACTACTGACGCGCATGAATGGATTAACGAGATTCCCACTGTCCCTAACTACTATCTAGCGAAACCACAGCCAAGGGAACGGGCTTGGCAAAAATAGCGGGGAAAGAAGACCCTGTTGAGCTTGACTCTAGTTTGACATTGTGAAGAGTCATGAGAGGTGTAGCATAGGTGGGAGACCTCGGTCGACAATGAAATACCACCACTTTCATCGATTCTTTACTTATTCGGTGAGGAGAGAATTGAGCTCCG--GCTCTTTT---TTCTTTGTTTTAAGCAAAGCCACCTGGTGGCATTGCGACTCTCGCCGAAGACAGTGTCAGGCGGGGAGTTTGACTGGGGCGGTACATCTGTCAAACCGTAACGCAGGTGTCCTAAGGCTAGCTCAGAGAGGACGGAAACCTCTCGTAGAGCAAAAGGGCAAAAGCTCGCTTGATCTTGACTTTCAGTACGAGTACAGACCGCGAAAGCGTGGCCTATCGATCCTTTTAATCCAGATAGTTTCTGGTAAGAGGTGTCAGAAAAGTTACCACAGGGATAACTGGCTTGTGGCAGCCAAGCGTCCATAGCGACGTTGCTTTTTGATCCTTCGATGTCGGCTCTTCCTATCATTGCGAAGCAGAATTCGCCAAGCGTTGGATTGTTCACCCACTAATAGGGAACGTGAGCTGGGTTTAGAC
OstertagialeptospicularisAM039744                  AGTTAAGGAACGGACTCCCTGGAATCGG-TTCAGCCGTAGATAGGGACGTTGTTTCCGTAAAGCATCGCGGTTTCTGTGATGTCTCGTGTTCTCTGGACGGCCCTTGAAAAACCAAGGGAGGCTATTAATCTGTGCTGCATCGTACCGATATCCGCATCAGGTCTCCAAGGTGAACAGCCTCTAGTCGATAGAATAATGTAGGTAAGGGAAGTCGGCAAATTAGATCCGTAACTTCGGGAAAAGGATTGGCTCCAGTGACTGGGTCGGTTGGCCTGTTAACTGATGCTTGTGCGGTTTCGTCCGTGGCTGGCTGA-TGCTYACGCTGATGCTGGACTAGTGACAAGACTGCCTTGTGGACGTTTTCAGGTGTGTGCTTTGTCTTCGGGCTTAGTATCCTGACCGACCATCAAAACAGTCGAACTGGAACTGGTACGGACTCGGGGAATCCGACTGTCTAATTAAAACAGAGGAGACAGATGGTCCTTGCGGACGTTTACTGTCTCTGATTTCTGCCCAGTGCTCTGAATGTTAAATCGTAGTAATTCGAGTAAGCGCGGGTAAACGGCGGGAGTAACTATGACTCTCTTAAGGTAGCCAAATGCCTCGTCAGCTAACTACTGACGCGCATGAATGGATTAACGAGATTCCCACTGTCCCTAACTACTATCTAGCGAAACCACAGCCAAGGGAACGGGCTTGTCAGAAATAGCGGGGAAAGAAGACCCTGTTGAGCTTGACTCTAGTTTGACATTGTGAAGAGTCATGAGAGGTGTAGCATAGGTGGGAGATTTCGGTCGCCAATGAAATACCACCACTTTCATCGATTCTTTACTTATTCGGTGAGAAGAGAATTGAGCTCCG--GCTCTTTT---TTCTTTGTCTTAAGCAAAGCCACCTGGTGGCTTTGCGACTCTCGCCGAAGACAGTGTCAGGCGGGGAGTTTGACTGGGGCGGTACATCTGTCAAACTGTAACGCAGGTGTCCTAAGGCTAGCTCAGAGAGGACGGAAACCTCTCGTAGAGCAAAAGGGCAAAAGCTCGCTTGATCTTGACTTTCAGTACGAGTACAGACCGCGAAAGCGTGGCCTATCGATCCTTTTAATCCAGATAGTTTCTGGTAAGAGGTGGCAAAAAAGTTACCACAGGGATAACTGGCTTGTGGCAGCCAAGCGTCCATAGCGACGTTGCTTTTTGATCCTTCGATGTCGGCTCTTCCTATCATTGCGAAGCAGAATTCGCCAAGCGTTGGATTGTTCACCCACTAATAGGGAACGTGAGCTGGGTTTAGAC
GraphidiumstrigosumLN715219                        AGTTAAGGAACGGACTCCCTGGAATCGG-TTCAGCCGTAGATAGGGACGTTGTTTCCGTAAAGCATCGCGGTTTCTGTGATGTCTCGTGTTCTCTGGACGGCCCTTGAAAAACCAGGGAAGGCTATTAATCTGTGCTGCATCGTACCGATATCCGCATCAGGTCTCCAAGGTGAACAGCCTCTAGTCGATAGAATAATGTAGGTAAGGGAAGTCGGCAAATTAGATCCGTAACTTCGGGAAAAGGATTGGCTCCAGTGACTGGGTCGGTTGGCCTGTTAACTGATGCTTGTGCGGTTTCGTCCGTGGCTGGCTGA-TGCTCACGCTGATGCTGGACTAGTGACAAGACTGCCTTGTGGACGTTTTCAGGTGTGTGCTTTGTCTTCGGGCTTAGTATCCTGATCGACCATCAAAACAGTCGAACTGGAACTGGTACGGACTCGGGGAATCCGACTGTCTAATTAAAACAGAGGAGACAGATGGTCCTTGCGGACGTTTACTGTCTCTGATTTCTGCCCAGTGCTCTGAATGTTAAATCGTAGTAATTCGAGTAAGCGCGGGTAAACGGCGGGAGTAACTATGACTCTCTTAAGGTAGCCAAATGCCTCGTCAGCTAACTACTGACGCGCATGAATGGATTAACGAGATTCCCACTGTCCCTAACTACTATCTAGCGAAACCACAGCCAAGGGAACGGGCTTGGCAAAAATAGCGGGGAAAGAAGACCCTGTTGAGCTTGACTCTAGTTTGACATTGTGAAGAGTCATGAGAGGTGTAGCATAGGTGGGAGATCTCGGTCGCCAATGAAATACCACCACTTTCATCGATTCTTTACTTATTCGGTGAGAAGAGGATTGAGCTCCG--GCTCTTTT---TTCTTTGTCTTAAGCAAAGCCACCTGGTGGCCTTGCGACTCTCGCCGAAGACAGTGTCAGGCGGGGAGTTTGACTGGGGCGGTACATCTGTCAAACTGTAACGCAGGTGTCCTAAGGCTAGCTCAGAGAGGACGGAAACCTCTCGTAGAGCAAAAGGGCAAAAGCTCGCTTGATCTTGACTTTCAGTACGAGTACAGACCGCGAAAGCGTGGCCTATCGATCCTTTTAATCCAGATAGTTTCTGGTAAGAGGTGTCAGAAAAGTTACCACAGGGATAACTGGCTTGTGGCAGCCAAGCGTCCATAGCGACGTTGCTTTTTGATCCTTCGATGTCGGCTCTTCCTATCATTGCGAAGCAGAATTCGCCAAGCGTTGGATTGTTCACCCACTAATAGGGAACGTGAGCTGGGTTTAGAC
TeladorsagiacircumcinctaLN715236                   AGTTAAGGAACGGACTCCCTGGAATCGG-TTCAGCCGTAGATAGGGACGTTGTTTCCGTAAAGCATCGCGGTTTCTGTGATGTCTCGTGTTCTCTGGACGGCCCTTGAAAAACCAGGGAAGGCTATTAATCTGTGCTGCATCGTACCGATATCCGCATCAGGTCTCCAAGGTGAACAGCCTCTAGTCGATAGAATAATGTAGGTAAGGGAAGTCGGCAAATTAGATCCGTAACTTCGGGAAAAGGATTGGCTCCAGTGACTGGGTCGGTTGGCCTGTTAACTGATGCTTGTGCGGTTTCGTCCGTGGCTGGCTGA-TGCTCACGCTGATGCTGGACTAGTGACAAGACTGCCTTGTGGACGTTTTCAGGTGTGTGCTTTGTCTTCGGGCTTAGTATCCTGACCGACCATCAAAACAGTCGAACTGGAACTGGTACGGACTCGGGGAATCCGACTGTCTAATTAAAACAGAGGAGACAGATGGTCCTTGCGGACGTTTACTGTCTCTGATTTCTGCCCAGTGCTCTGAATGTTAAATCGTAGTAATTCGAGTAAGCGCGGGTAAACGGCGGGAGTAACTATGACTCTCTTAAGGTAGCCAAATGCCTCGTCAGCTAACTACTGACGCGCATGAATGGATTAACGAGATTCCCACTGTCCCTAACTACTATCTAGCGAAACCACAGCCAAGGGAACGGGCTTGGCAAAAATAGCGGGGAAAGAAGACCCTGTTGAGCTTGACTCTAGTTTGACATTGTGAAGAGTCATGAGAGGTGTAGCATAGGTGGGAGATTTCGGTCGCCAATGAAATACCACCACTTTCATCGATTCTTTACTTATTCGGTGAGAAGAGGATTGAGCTCCG--GCTCTTTT---TTCTTTGTCTTAAGCAAAGCCACCTGGTGGCCTTGCGACTCTCGCCGAAGACAGTGTCAGGCGGGGAGTTTGACTGGGGCGGTACATCTGTCAAACTGTAACGCAGGTGTCCTAAGGCTAGCTCAGAGAGGACGGAAACCTCTCGTAGAGCAAAAGGGCAAAAGCTCGCTTGATCTTGACTTTCAGTACGAGTACAGACCGCGAAAGCGTGGCCTATCGATCCTTTTAATCCAGATAGTTTCTGGTAAGAGGTGTCAGAAAAGTTACCACAGGGATAACTGGCTTGTGGCAGCCAAGCGTCCATAGCGACGTTGCTTTTTGATCCTTCGATGTCGGCTCTTCCTATCATTGCGAAGCAGAATTCGCCAAGCGTTGGATTGTTCACCCACTAATAGGGAACGTGAGCTGGGTTTAGAC
CamelostrongylusmentulatusLN715234                 AGTTAAGGAACGGACTCCCTGGAATCGG-TTCAGCCGTAGATAGGGACGTTGTTTCCGTAAAGCATCGCGGTTTCTGTGATGTCTCGTGTTCTCTGGACGGCCCTTGAAAAACCAGGGAAGGCTATTAATCTGTGCTACATCGTACCGATATCCGCATCAGGTCTCCAAGGTGAACAGCCTCTAGTCGATAGAATAATGTAGGTAAGGGAAGTCGGCAAATTAGATCCGTAACTTCGGGAAAAGGATTGGCTCCAGTGACTGGGTCGGTTGGCCTGTTAACTGATGCTTGTGCGGTTTCGTCCGTGGCTGGCTGA-TGCTCACGCTGATGCTGGACTAGTGACAAGACTGCCTTGTGGACGTTTTCAGGTGTGTGCTTTGTCTTCGGGCTTAGTATCCTGACCGACCATCAAAACAGTCGAACTGGAACTGGTACGGACTCGGGGAATCCGACTGTCTAATTAAAACAGAGGAGACAGATGGTCCTTGCGGACGTTTACTGTCTCTGATTTCTGCCCAGTGCTCTGAATGTTAAATCGTAGTAATTCGAGTAAGCGCGGGTAAACGGCGGGAGTAACTATGACTCTCTTAAGGTAGCCAAATGCCTCGTCAGCTAACTACTGACGCGCATGAATGGATTAACGAGATTCCCACTGTCCCTAACTACTATCTAGCGAAACCACAGCCAAGGGAACGGGCTTGGCAAAAATAGCGGGGAAAGAAGACCCTGTTGAGCTTGACTCTAGTTTGACATTGTGAAGAGTCATGAGAGGTGTAGCATAGGTGGGAGATTTCGGTCGCCAATGAAATACCACCACTTTCATCGATTCTTTACTTATTCGGTGAGAAGAGGATTGAGCTCCG--GCTCTTTT---TTCTTTGTCTTAAGCAAAGCCACCTGGTGGCCTTGCGACTCTCGCCGAAGACAGTGTCAGGCGGGGAGTTTGACTGGGGCGGTACATCTGTCAAACTGTAACGCAGGTGTCCTAAGGCTAGCTCAGAGAGGACGGAAACCTCTCGTAGAGCAAAAGGGCAAAAGCTCGCTTGATCTTGACTTTCAGTACGAGTACAGACCGCGAAAGCGTGGCCTATCGATCCTTTTAATCCAGATAGTTTCTGGTAAGAGGTGTCAGAAAAGTTACCACAGGGATAACTGGCTTGTGGCAGCCAAGCGTCCATAGCGACGTTGCTTTTTGATCCTTCGATGTCGGCTCTTCCTATCATTGCGAAGCAGAATTCGCCAAGCGTTGGATTGTTCACCCACTAATAGGGAACGTGAGCTGGGTTTAGAC
HyostrongylusrubidusLN715237                       AGTTAAGGAACGGACTCCCTGGAATCGG-TTCAGCCGTAGATAGGGACGTTGTTTCCGTAAAGCATCGCGGTTTCTGTGATGTCTCGTGTTCTCTGGACGGCCCTTGAAAAACCAGGGAAGGCTATTAATCTGTGCTGCATCGTACCGATATCCGCATCAGGTCTCCAAGGTGAACAGCCTCTAGTCGATAGAATAATGTAGGTAAGGGAAGTCGGCAAATTAGATCCGTAACTTCGGGAAAAGGATTGGCTCCAGTGACTGGGTCGGTTGGCCTGTTAACTGATGCTTGTGCGGTTTCGTCCGTGGCTGGCTGA-TGCTCACGCTGATGCTGGACTAGTGACAAGACTGCCTTGTGGACGTTTTCAGGTGTGTGCTTTGTCTTCGGGCTTAGTATCCTGACCGACCATCAAAACAGTCGAACTGGAACTGGTACGGACTCGGGGAATCCGACTGTCTAATTAAAACAGAGGAGACAGATGGTCCTTGCGGACGTTTACTGTCTCTGATTTCTGCCCAGTGCTCTGAATGTTAAATCGTAGTAATTCGAGTAAGCGCGGGTAAACGGCGGGAGTAACTATGACTCTCTTAAGGTAGCCAAATGCCTCGTCAGCTAACTACTGACGCGCATGAATGGATTAACGAGATTCCCACTGTCCCTAACTACTATCTAGCGAAACCACAGCCAAGGGAACGGGCTTGGCAAAAATAGCGGGGAAAGAAGACCCTGTTGAGCTTGACTCTAGTTTGACATTGTGAAGAGTCATGAGAGGTGTAGCATAGGTGGGAGATTTCGGTCGCCAATGAAATACCACCACTTTCATCGATTCTTTACTTATTCGGTGAGAAGAGGATTGAGCTCCG--GCTCTTTT---TTCTTTGTCTTAAGCAAAGCCACCTGGTGGCCTTGCGACTCTCGCCGAAGACAGTGTCAGGCGGGGAGTTTGACTGGGGCGGTACATCTGTCAAACTGTAACGCAGGTGTCCTAAGGCTAGCTCAGAGAGGACGGAAACCTCTCGTAGAGCAAAAGGGCAAAAGCTCGCTTGATCTTGACTTTCAGTACGAGTACAGACCGCGAAAGCGTGGCCTATCGATCCTTTTAATCCAGATAGTTTCTGGTAAGAGGTGTCAGAAAAGTTACCACAGGGATAACTGGCTTGTGGCAGCCAAGCGTCCATAGCGACGTTGCTTTTTGATCCTTCGATGTCGGCTCTTCCTATCATTGCGAAGCAGAATTCGCCAAGCGTTGGATTGTTCACCCACTAATAGGGAACGTGAGCTGGGTTTAGAC
TrichostrongyluscolubriformisAM039743              AGTTAAGGAACGGACTCCCTGGAATCGG-TTCAGCCGTAGATAGGGACGTTGTTTCCGTAAAGCATCGCGGTTTCTGTGATGTCTCGTGTTCTCTGGACGGCCCTTGAAAAACCAGGGAAGGCTATTAATCTGTGCTACATCGTACCGATATCCGCATCAGGTCTCCAAGGTGAACAGCCTCTAGTCGATAGAATAATGTAGGTAAGGGAAGTCGGCAAATTAGATCCGTAACTTCGGGAAAAGGATTGGCTCCAGTGACYGGGTCGGTTGGCCTGTTAACTGATGCTTGTGCGGTTTCGTCCGTGGCTGGCTGA-TGCTCACGCTGATGCTGGACTAGTGACAAGACTGCCTTGTGGACGTTTTCAGGTGTGTGCTTTGTCTTCGGGCTTAGTATCCTGACCGACCATCAAAACRGTCGAACTGGAACTGGTACGGACTCGGGGAATCCGACTGTCTAATTAAAACAGAGGAGACAGATGGTCCTTGCGGACGTTTACTGTCTCTGATTTCTGCCCAGTGCTCTGAATGTTAAATCGTAGTAATTCGAGTAAGCGCGGGTAAACGGCGGGAGTAACTATGACTCTCTTAAGGTAGCCAAATGCCTCGTCAGCTAACTACTGACGCGCATGAATGGATTAACGAGATTCCCACTGTCCCTAACTACTATCTAGCGAAACCACAGCCAAGGGAACGGGCTTGGCAAAAATAGCGGGGAAAGAAGACCCTGTTGAGCTTGACTCTAGTTTGACATTGTGAAGAGTCATGAGAGGTGTAGCATAGGTGGGAGATCTCGGTCGCCAATGAAATACCACCACTTTCATCGATTCTTTACTTATTCGGTGAGAAGAGGATTGAGCTCCG--GCTCTTTT---TTCTTTGTCTTAAGCAAAGCCACCTGGTGGCCTTGCGACTCTCGCCGAAGACAGTGTCAGGCGGGGAGTTTGACTGGGGCGGTACATCTGTCAAACTGTAACGCAGGTGTCCTAAGGCTAGCTCAGAGAGGACGGAAACCTCTCGTAGAGCAAAAGGGCAAAAGCTCGCTTGATCTTGACTTTCAGTACGAGTACAGACCGCGAAAGCGTGGCCTATCGATCCTTTTAATCCAGATAGTTTCTGGTAAGAGGTGTCAGAAAAGTTACCACAGGGATAACTGGCTTGTGGCAGCCAAGCGTCCATAGCGACGTTGCTTTTTGATCCTTCGATGTCGGCTCTTCCTATCATTGCGAAGCAGAATTCGCCAAGCGTTGGATTGTTCACCCACTAATAGGGAACGTGAGCTGGGTTTAGAC
CooperiacurticeiLN715235                           AGTTAAGGAACGGACTCCCTGGAATCGG-TTCAGCCGTAGATAGGGACGTTGTTTCCGTAAAGCATCGCGGTTTCTGTGATGTCTCGTGTTCTCTGGACGGCCCTTGAAAAACCAGGGAAGGCTATTAATCTGTGCTGCATCGTACCGATATCCGCATCAGGTCTCCAAGGTGAACAGCCTCTAGTCGATAGAATAATGTAGGTAAGGGAAGTCGGCAAATTAGATCCGTAACTTCGGGAAAAGGATTGGCTCCAGTGACCGGGTCGGTTGGCCTGTTAACTGATGCTTGTGCGGTTTCGTCCGTGGCTGGCTGA-TGCTCACGCTGATGYTGGACTAGTGACAAGACTGCCTTGTGGACGTTTTCAGGTGTGTGCTTTGTCTTCGGGCTTAGTATCCTGACCGACCATCAAAACGGTCAAACTGGAACTGGTACGGACTCGGGGAATCCGACTGTCTAATTAAAACAGAGGAGACAGATGGTCCTTGCGGACGTTTACTGTCTCTGATTTCTGCCCAGTGCTCTGAATGTTAAATCGTAGTAATTCGAGTAAGCGCGGGTAAACGGCGGGAGTAACTATGACTCTCTTAAGGTAGCCAAATGCCTCGTCAGCTAACTACTGACGCGCATGAATGGATTAACGAGATTCCCACTGTCCCTAACTACTATCTAGCGAAACCACAGCCAAGGGAACGGGCTTGGCAAAAATAGCGGGGAAAGAAGACCCTGTTGAGCTTGACTCTAGTTTGACATTGTGAAGAGTCATGAGAGGTGTAGCATAGGTGGGAGATTTCGGTCGYCAATGAAATACCACCACTTTCATCGATTCTTTACTTATTCGGTGAGAAGAGGATTGAGCTCCG--GCTCTTTT---TTCTTTGTCTTAAGCAAAGCYACCTGGTGGCATTGCGACTCTCGCCGAAGACAGTGTCAGGCGGGGAGTTTGACTGGGGCGGTACATCTGTCAAACTGTAACGCAGGTGTCCTAAGGCTAGCTCAGAGAGGACGGAAACCTCTCGTAGAGCAAAAGGGCAAAAGCTCGCTTGATCTTGACTTTCAGTACGAGTACAGACCGCGAAAGCGTGGCCTATCGATCCTTTTAATCCAGATGGTTTCTGGTAAGAGGTGTCAGAAAAGTTACCACAGGGATAACTGGCTTGTGGCAGCCAAGCGTCCATAGCGACGTTGCTTTTTGATCCTTCGATGTCGGCTCTTCCTATCATTGCGAAGCAGAATTCGCCAAGCGTTGGATTGTTCACCCACTAATAGGGAACGTGAGCTGGGTTTAGAC
LibyostrongylusdouglassiLN715233                   AGTTAAGGAACGGACTCCCTGGAATCGG-TTCAGCCGTAGATAGGGACGTTGTTTCCGTAAAGCATCGCGGTTTCTGTGATGTCTCGTGTTCTCTGGACGGCCCTTGAAAAACCAGGGAAGGCTATTAATCTGTGCTGCATCGTACCGATATCCGCATCAGGTCTCCAAGGTGAACAGCCTCTAGTCGATAGAATAATGTAGGTAAGGGAAGTCGGCAAATTAGATCCGTAACTTCGGGAAAAGGATTGGCTCCAGTGACCGGGTCGGTTGGCCTGTTAACTGATGCTTGTGCGGTTTCGTCCGTGGCTGGCTGA-TGCTCACGCTGATGCTGGACTAGTGACAAGACTGCCTTGTGGACGTTTTCAGGTGTGTGCTTTGTCTTCGGGCTTAGTATCCTGACCGACCATCAAAACGGTCGAACTGGAACTGGTACGGACTCGGGGAATCCGACTGTCTAATTAAAACAGAGGAGACAGATGGTCCTTGCGGACGTTTACTGTCTCTGATTTCTGCCCAGTGCTCTGAATGTTAAATCGTAGTAATTCGAGTAAGCGCGGGTAAACGGCGGGAGTAACTATGACTCTCTTAAGGTAGCCAAATGCCTCGTCAGCTAACTACTGACGCGCATGAATGGATTAACGAGATTCCCACTGTCCCTAACTACTATCTAGCGAAACCACAGCCAAGGGAACGGGCTTGGCAAAAATAGCGGGGAAAGAAGACCCTGTTGAGCTTGACTCTAGTTTGACATTGTGAAGAGTCATGAGAGGTGTAGCATAGGTGGGAGATTTCGGTCGCCAATGAAATACCACCACTTTCATCGATTCTTTACTTATTCGGTGAGAAGAGGATTGAGCTCCG--GCTCTTTT---TTCTTTGTCTTAAGCAAAGCCACCTGGTGGCCTTGCGACTCTCGCCGAAGACAGTGTCAGGCGGGGAGTTTGACTGGGGCGGTACATCTGTCAAACTGTAACGCAGGTGTCCTAAGGCTAGCTCAGAGAGGACGGAAACCTCTCGTAGAGCAAAAGGGCAAAAGCTCGCTTGATCTTGACTTTCAGTACGAGTACAGACCGCGAAAGCGTGGCCTATCGATCCTTTTAATCCAGATAGTTTCTGGTAAGAGGTGTCAGAAAAGTTACCACAGGGATAACTGGCTTGTGGCAGCCAAGCGTCCATAGCGACGTTGCTTTTTGATCCTTCGATGTCGGCTCTTCCTATCATTGCGAAGCAGAATTCGCCAAGCGTTGGATTGTTCACCCACTAATAGGGAACGTGAGCTGGGTTTAGAC
HerpetostrongyluspythonisAM039750                  AGTTAAGGAACGGACTCCCTGGAATCGG-TTCAGCCGTAGATAGGGACGTTGTTTCCGTAAAGCATCGCGGTTTCTGTGATGTCTCGTGTTCTCTGGACGGCCCTTGAAAAACCAAGGAAGGCTATTAATCTGTGCTGCATCGTACCGATATCCGCATCAGGTCTCCAAGGTGAACAGCCTCTAGTCGATAGAATAATGTAGGTAAGGGAAGTCGGCAAATTAGATCCGTAACTTCGGGAAAAGGATTGGCTCCAGTGACCGGGTCGGTTGGCCTGTTAACTGATGCTTGTGCGGTTTCGTCCGTGGCTGGCTGA-CGCTAACGCTGATGCTGGACTAGTGACAAGACTGCCTTGTGGACGTTTTCAGGTGTGTGCTTTGTCTTCGGGCTTAGTATCCTGACCGACCATCAAAACGGTCGAACTGGAACTGGTACGGACTCGGGGAATCCGACTGTCTAATTAAAACAGAGGAGACAGATGGTCCTTGCGGACGTTTACTGTCTCTGATTTCTGCCCAGTGCTCTGAATGTTAAATCGTAGTAATTCGAGTAAGCGCGGGTAAACGGCGGGAGTAACTATGACTCTCTTAAGGTAGCCAAATGCCTCGTCAGCTAACTACTGACGCGCATGAATGGATTAACGAGATTCCCACTGTCCCTAACTACTATCTAGCGAAACCACAGCCAAGGGAACGGGCTTGGCAAAAATAGCGGGGAAAGAAGACCCTGTTGAGCTTGACTCTAGTTTGACATTGTGAAGAGTCATGAGAGGTGTAGCATAGGTGGGAGACTTCGGTCGCCAATGAAATACCACCACTTTCATCGATTCTTTACTTATTCAGTGAGAAGAGGATTGAGCTCCG--GCTCTTTT---TTCTTTGTCTTAAGCAGAGCCACCTGGTGGCCTTGCGACTCTCGCCGAAGACAGTGTCAGGCGGGGAGTTTGACTGGGGCGGTACATCTGTCAAACTGTAACGCAGGTGTCCTAAGGCTAGCTCAGAGAGGACGGAAACCTCTCGTAGAGCAAAAGGGCAAAAGCTCGCTTGATCTTGACTTTCAGTACGAGTACAGACCGCGAAAGCGTGGCCTATCGATCCTTTTAATCCAGATAGTTTCTGGTAAGAGGTGTCAGAAAAGTTACCACAGGGATAACTGGCTTGTGGCAGCCAAGCGTCCATAGCGACGTTGCTTTTTGATCCTTCGATGTCGGCTCTTCCTATCATTGCGAAGCAGAATTCGCCAAGCGTTGGATTGTTCACCCACTAATAGGGAACGTGAGCTGGGTTTAGAC
AustrostrongyluschandleriLN715224                  AGTTAAGGAACGGACTCCCTGGAATCGG-TTCAGCCGTAGATAGGGACGTTGTTTCCGTAAAGCATCGCGGTTTCTGTGATGTCTCGTGTTCTCTGGACGGCCCTTGAAAAACCAAGGAAGGCTATTAATCTGTGCTGCATCGTACCGATATCCGCATCAGGTCTCCAAGGTGAACAGCCTCTAGTCGATAGAATAATGTAGGTAAGGGAAGTCGGCAAATTAGATCCGTAACTTCGGGAAAAGGATTGGCTCCAGTGACCGGGTCGGTTGGCCTGTTAACTGATGCTTGTGCGGTTTCGTCCGTGGCTGGCAGA-CGCTAACGCTGATGCTGGACTAGTGACAAGACTGCCTTGTGGACGTTTTCAGGTGTGTGCTTTGTCTTCGGGCTTAGTATCCTGACCGACCATCAAAACGGTCGAACTGGAACTGGTACGGACTCGGGGAATCCGACTGTCTAATTAAAACAGAGGAGACAGATGGTCCTTGCGGACGTTTACTGTCTCTGATTTCTGCCCAGTGCTCTGAATGTTAAATCGTAGTAATTCGAGTAAGCGCGGGTAAACGGCGGGAGTAACTATGACTCTCTTAAGGTAGCCAAATGCCTCGTCAGCTAACTACTGACGCGCATGAATGGATTAACGAGATTCCCACTGTCCCTAACTACTATCTAGCGAAACCACAGCCAAGGGAACGGGCTTGGCAAAAATAGCGGGGAAAGAAGACCCTGTTGAGCTTGACTCTAGTTTGACATTGTGAAGACTCATGAGAGGTGTAGCATAGGTGGGAGACTTCGGTCGCCAATGAAATACCACCACTTTCATCGATTCTTTACTTATTCGGTGAGAAGAGGATTGAGCTCCG--GCTCTTTT---TTCTTTGTCTTAAGCAAAGCCACCTGGTGGCCTTGCGACTCTCGCCGAAGACAGTGTCAGGCGGGGAGTTTGACTGGGGCGGTACATCTGTCAAACTGTAACGCAGGTGTCCTAAGGCTAGCTCAGAGAGGACGGAAACCTCTCGTAGAGCAAAAGGGCAAAAGCTCGCTTGATCTTGACTTTCAGTACGAGTACAGACCGCGAAAGCGTGGCCTATCGATCCTTTTAATCCAGATAGTTTCTGGTAAGAGGTGTCAGAAAAGTTACCACAGGGATAACTGGCTTGTGGCAGCCAAGCGTCCATAGCGACGTTGCTTTTTGATCCTTCGATGTCGGCTCTTCCTATCATTGCGAAGCAGAATTCGCCAAGCGTTGGATTGTTCACCCACTAATAGGGAACGTGAGCTGGGTTTAGAC
SutarostrongylusjohnsoniLN715225                   AGTTAAGGAACGGACTCCCTGGAATCGG-TTCAGCCGTAGATAGGGACGTTGTTTCCGTAAAGCATCGCGGTTTCTGTGATGTCTCGTGTTCTCTGGACGGCCCTTGAAAAACCAAGGAAGGCTATTAATCTGTGCTGCATCGTACCGATATCCGCATCAGGTCTCCAAGGTGAACAGCCTCTAGTCGATAGAATAATGTAGGTAAGGGAAGTCGGCAAATTAGATCCGTAACTTCGGGAAAAGGATTGGCTCCAGTGACCGGGTCGGTTGGCCTGTTAACTGATGCTTGTGCGGTTTCGTCCGTGGCTGGCAGA-CGCTAACGCTGATGCTGGACTAGTGACAAGACTGCCTTGTGGACGTTTTCAGGTGTGTGCTTTGTCTTCGGGCTTAGTATCCTGACCGACCATCAAAACGGTCGAACTGGAACTGGTACGGACTCGGGGAATCCGACTGTCTAATTAAAACAGAGGAGACAGATGGTCCTTGCGGACGTTTACTGTCTCTGATTTCTGCCCAGTGCTCTGAATGTTAAATCGTAGTAATTCGAGTAAGCGCGGGTAAACGGCGGGAGTAACTATGACTCTCTTAAGGTAGCCAAATGCCTCGTCAGCTAACTACTGACGCGCATGAATGGATTAACGAGATTCCCACTGTCCCTAACTACTATCTAGCGAAACCACAGCCAAGGGAACGGGCTTGGCAAAAATAGCGGGGAAAGAAGACCCTGTTGAGCTTGACTCTAGTTTGACATTGTGAAGAGTCATGAGAGGTGTAGCATAGGTGGGAGACTTCGGTCGCCAATGAAATACCACCACTTTCATCGATTCTTTACTTATTCGGTGAGAAGAGGATTGAGCTCCG--GCTCTTTT---TTCTTTGTCTTAAGCAAAGCCACCTGGTGGCCTTGCGACTCTCGCCGAAGACAGTGTCAGGCGGGGAGTTTGACTGGGGCGGTACATCTGTCAAACTGTAACGCAGGTGTCCTAAGGCTAGCTCAGAGAGGACGGAAACCTCTCGTAGAGCAAAAGGGCAAAAGCTCGCTTGATCTTGACTTTCAGTACGAGTACAGACCGCGAAAGCGTGGCCTATCGATCCTTTTAATCCAGATAGTTTCTGGTAAGAGGTGTCAGAAAAGTTACCACAGGGATAACTGGCTTGTGGCAGCCAAGCGTCCATAGCGACTTTGCTTTTTGATCCTTCGATGTCGGCTCTTCCTATCATTGCGAAGCAGAATTCGCCAAGCGTTGGATTGTTCACCCACTAATAGGGAACGTGAGCTGGGTTTAGAC
ParaustrostrongylusbettongiaLN715226               AGTTAAGGAACGGACTCCCTGGAATCGG-TTCAGCCGTAGATAGGGACGTTGTTTCCGTAAAGCATCGCGGTTTCTGTGATGTCTCGTGTTCTCTGGACGGCCCTTGAAAAACCAAGGAAGGCTATTAATCTGTGCTGCATCGTACCGATATCCGCATCAGGTCTCCAAGGTGAACAGCCTCTAGTCGATAGAATAATGTAGGTAAGGGAAGTCGGCAAATTAGATCCGTAACTTCGGGAAAAGGATTGGCTCCAGTGACCGGGTCGGTTGGCCTGTTAACTGATGCTTGTGCGGTTTCGTCCGTGGCTGGCAGA-CGCTAACGCTGATGCTGGACTAGTGACAAGACTGCCTTGTGGACGTTTTCAGGTGTGTGCTTTGTCTTCGGGCTTAGTATCCTGACCGACCATCAAAACGGTCGAACTGGAACTGGTACGGACTCGGGGAATCCGACTGTCTAATTAAAACAGAGGAGACAGATGGTCCTTGCGGACGTTTACTGTCTCTGATTTCTGCCCAGTGCTCTGAATGTTAAATCGTAGTAATTCGAGTAAGCGCGGGTAAACGGCGGGAGTAACTATGACTCTCTTAAGGTAGCCAAATGCCTCGTCAGCTAACTACTGACGCGCATGAATGGATTAACGAGATTCCCACTGTCCCTAACTACTATCTAGCGAAACCACAGCCAAGGGAACGGGCTTGGCAAAAATAGCGGGGAAAGAAGACCCTGTTGAGCTTGACTCTAGTTTGACATTGTGAAGAGTCATGAGAGGTGTAGCATAGGTGGGAGACTTCGGTCGCCAATGAAATACCACCACTTTCATCGATTCTTTACTTATTCGGTGAGAAGAGGATTGAGCTCCG--GCTCTTTT---TTCTTTGTCTTAAGCAAAGCCACCTGGTGGCCTTGCGACTCTCGCCGAAGACAGTGTCAGGCGGGGAGTTTGACTGGGGCGGTACATCTGTCAAACTGTAACGCAGGTGTCCTAAGGCTAGCTCAGAGAGGACGGAAACCTCTCGTAGAGCAAAAGGGCAAAAGCTCGCTTGATCTTGACTTTCAGTACGAGTACAGACCGCGAAAGCGTGGCCTATCGATCCTTTTAATCCAGATAGTTTCTGGTAAGAGGTGTCAGAAAAGTTACCACAGGGATAACTGGCTTGTGGCAGCCAAGCGTCCATAGCGACGTTGCTTTTTGATCCTTCGATGTCGGCTCTTCCTATCATTGCGAAGCAGAATTCGCCAAGCGTTGGATTGTTCACCCACTAATAGGGAACGTGAGCTGGGTTTAGAC
WoolleyamonodelphisLN846132                        AGTTAAGGAACGGACTCCCTGGAATCGG-TTCAGCCGTAGATAGGGACGTTGTTTCCGTAAAGCATCGCGGTTTCTGTGATGTCTCGTGTTCTCTGGACGGCCCTTGAAAAACCAAGGAAGGCTATTAATCTGTGCTGCATCGTACCGATATCCGCATCAGGTCTCCAAGGTGAACAGCCTCTAGTCGATAGAATAATGTAGGTAAGGGAAGTCGGCAAATTAGATCCGTAACTTCGGGAAAAGGATTGGCTCCAGTGACCGGGTCGGTTGGCCTGTTAACTGATGCTTGTGCGGTTTCGTCCGTGGCTGGCWGA-YGCTAACGCTGATGCTGGACTAGTGACAAGACTGCCTTGTGGACGTTTACAGGTGTGTGCTTTGTYTTCGGRCTTAGTATCCTGACCGACCATCAAAACGGTCGAACTGGAACTGGTACGGACTCGGGGAATCCGACTGTCTAATTAAAACAGAGGAGACAGATGGTCCTTGCGGACGTTTACTGTCTCTGATTTCTGCCCAGTGCTCTGAATGTTAAATCGTAGTAATTCGAGTAAGCGCGGGTAAACGGCGGGAGTAACTATGACTCTCTTAAGGTAGCCAAATGCCTCGTCAGCTAACTACTGACGCGCATGAATGGATTAACGAGATTCCCACTGTCCCTAACTACTATCTAGCGAAACCACAGCCAAGGGAACGGGCTTGGCAAAAATAGCGGGGAAAGAAGACCCTGTTGAGCTTGACTCTAGTTTGACATTGTGAAGAGTCATGAGAGGTGTAGCATAGGTGGGAGACTTCGGTCGACAATGAAATACCACCACTTTCATCGATTCTTTACTTATTCGGTGAGRAGAGGATTGAGCTCCG--GCTCTTTT---TTCTTTGTCTTAAGCAAAGCCACCTGGTGGCCTTGCGACTCTCGCCGAAGACAGTGTCAGGCGGGGAGTTTGACTGGGGCGGTACATCTGTCAAACYGTAACGCAGGTGTCCTAAGGCTAGCTCAGAGAGGACGGAAACCTCTCGTAGAGCAAAAGGGCAAAAGCTCGCTTGATCTTGACTTTCAGTACGAGTACAGACCGCGAAAGCGTGGCCTATCGATCCTTTTAATCCAGATAGTTTCTGGTAAGAGGTGTCAGAAAAGTTACCACAGGGATAACTGGCTTGTGGCAGCCAAGCGTCCATAGCGACGTTGCTTTTTGATCCTTCGATGTCGGCTCTTCCTATCATTGCGAAGCAGAATTCGCCAAGCGTTGGATTGTTCACCCACTAATAGGGAACGTGAGCTGGGTTTAGAC
PatricialinahickmaniLN715227                       AGTTAAGGAACGGACTCCCTGGAATCGG-TTCAGCCGTAGATAGGGACGTTGTTTCCGTAAAGCATCGCGGTTTCTGTGATGTCTCGTGTTCTCTGGACGGCCCTTGAAAAACCAAGGAAGGCTATTAATCTGTGCTGCATCGTACCGATATCCGCATCAGGTCTCCAAGGTGAACAGCCTCTAGTCGATAGAATAATGTAGGTAAGGGAAGTCGGCAAATTAGATCCGTAACTTCGGGAAAAGGATTGGCTCCAGTGACCGGGTCGGTTGGCCTGTTAACTGATGCTTGTGCGGTTTCGTCCGTGGCTGGCAGA-CGCTAACGCTGATGCTGGACTAGTGACAAGACTGCCTTGTGGACGTTTTCAGGTGTGTGCTTTGTCTTCGGGCTTAGTATCCTGACCGACCATCAAAACGGTCGAACTGGAACTGGTACGGACTCGGGGAATCCGACTGTCTAATTAAAACAGAGGAGACAGATGGTCCTTGCGGACGTTTACTGTCTCTGATTTCTGCCCAGTGCTCTGAATGTTAAATCGTAGTAATTCGAGTAAGCGCGGGTAAACGGCGGGAGTAACTATGACTCTCTTAAGGTAGCCAAATGCCTCGTCAGCTAACTACTGACGCGCATGAATGGATTAACGAGATTCCCACTGTCCCTAACTACTATCTAGCGAAACCACAGCCAAGGGAACGGGCTTGGCAAAAATAGCGGGGAAAGAAGACCCTGTTGAGCTTGACTCTAGTTTGACATTGTGAAGAGTCATGAGAGGTGTAGCATAGGTGGGAGACTTCGGTCGCCAATGAAATACCACCACTTTCATCGATTCTTTACTTATTCGGTGAGAAGAGGATTGAGCTCCG--GCTCTTTT---TTCTTTGTCTTAAGCAAAGCCACCTGGTGGCCTTGCGACTCTCGCCGAAGACAGTGTCAGGCGGGGAGTTTGACTGGGGCGGTACATCTGTCAAACTGTAACGCAGGTGTCCTAAGGCTAGCTCAGAGAGGACGGAAACCTCTCGTAGAGCAAAAGGGCAAAAGCTCGCTTGATCTTGACTTTCAGTACGAGTACAGACCGCGAAAGCGTGGCCTATCGATCCTTTTAATCCAGATAGTTTCTGGTAAGAGGTGTCAGAAAAGTTACCACAGGGATAACTGGCTTGTGGCAGCCAAGCGTCCATAGCGACGTTGCTTTTTGATCCTTCGATGTCGGCTCTTCCTATCATTGCGAAGCAGAATTCGCCAAGCGTTGGATTGTTCACCCACTAATAGGGAACGTGAGCTGGGTTTAGAC
BeveridgiellaiotaLN715228                          AGTTAAGGAACGGACTCCCTGGAATCGG-TTCAGCCGTAGATAGGGACGTTGTTTCCGTAAAGCATCGCGGTTTCTGTGATGTCTCGTGTTCTCTGGACGGCCCTTGAAAAACCAAGGAAGGCTATTAATCTGTGCTGCATCGTACCGATATCCGCATCAGGTCTCCAAGGTGAACAGCCTCTAGTCGATAGAATAATGTAGGTAAGGGAAGTCGGCAAATTAGATCCGTAACTTCGGGAAAAGGATTGGCTCCAGTGACCGGGTCGGTTGGCCTGTTAACTGATGCTTGTGCGGTTTCGTCCGTGGCTGGCAGA-CGCTAACGCTGATGCTGGACTAGTGACAAGACTGCCTTGTGGACGTTTTCAGGTGTGTGCTTTGTCTTCGGGCTTAGTATCCTGACCGACCATCAAAACGGTCGAACTGGAACTGGTACGGACTCGGGGAATCCGACTGTCTAATTAAAACAGAGGAGACAGATGGTCCTTGCGGACGTTTACTGTCTCTGATTTCTGCCCAGTGCTCTGAATGTTAAATCGTAGTAATTCGAGTAAGCGCGGGTAAACGGCGGGAGTAACTATGACTCTCTTAAGGTAGCCAAATGCCTCGTCAGCTAACTACTGACGCGCATGAATGGATTAACGAGATTCCCACTGTCCCTAACTACTATCTAGCGAAACCACAGCCAAGGGAACGGGCTTGGCAAAAATAGCGGGGAAAGAAGACCCTGTTGAGCTTGACTCTAGTTTGACATTGTGAAGAGTCATGAGAGGTGTAGCATAGGTGGGAGACTTCGGTCGCCAATGAAATACCACCACTTTCATCGATTCTTTACTTATTCGGTGAGAAGAGGATTGAGCTCCG--GCTCTTTT---TTCTTTGTCTTAAGCAAAGCCACCTGGTGGCCTTGCGACTCTCGCCGAAGACAGTGTCAGGCGGGGAGTTTGACTGGGGCGGTACATCTGTCAAACTGTAACGCAGGTGTCCTAAGGCTAGCTCAGAGAGGACGGAAACCTCTCGTAGAGCAAAAGGGCAAAAGCTCGCTTGATCTTGACTTTCAGTACGAGTACAGACCGCGAAAGCGTGGCCTATCGATCCTTTTAATCCAGATGGTTTCTGGTAAGAGGTGTCAGAAAAGTTACCACAGGGATAACTGGCTTGTGGCAGCCAAGCGTCCATAGCGACGTTGCTTTTTGATCCTTCGATGTCGGCTCTTCCTATCATTGCGAAGCAGAATTCGCCAAGCGTTGGATTGTTCCCCCACTAATAGGGAACGTGAGCTGGGTTTAGAC
AmphicephaloidesthylogaleLN715232                  AGTTAAGGAACGGACTCCCTGGAATCGGGTTCAGCCGTAGATAGG-ACGTTGTTTCCGTAAAGCATCGCGGTTTCTGTGATGTCTCGTGTTCTCTGGACGGCCCTTGAAAAACCAAGGAAGGCTATTAATCTGTGCTGCATCGTACCGATATCCGCATCAGGTCTCCAAGGTGAACAGCCTCTAGTCGATAGAATAATGTAGGTAAGGGAAGTCGGCAAATTAGATCCGTAACTTCGGGAAAAGGATTGGCTCCAGTGATCGGGTCGGTTGGCTTGTTAACTGATGCTTGTGCGGTTTCGTCCGTGGCTGGCAGA-CGCTCACGCTGATGCTGGACTAGTGACAAGACTGCCTTGTGGACGTTTTCAGGTGTGTGCTTTGTCTTCGGGCTTAGTATCCTGACCGACCATCAAAACGGTCGAACTGGAACTGGTACGGACTCGGGGAATCCGACTGTCTAATTAAAACAGAGGAGACAGAYGGTCCTTGCGGACGTTTACTGTCTCTGATTTCTGCCCAGTGCTCTGAATGTTAAATCGTAGTAATTCGAGTAAGCGCGGGTAAACGGCGGGAGTAACTATGACTCTCTTAAGGTAGCCAAATGCCTCGTCAGCTAACTACTGACGCGCATGAATGGATTAACGAGATTCCCACTGTCCCTAACTACTATCTAGCGAAACCACAGCCAAGGGAACGGGCTTGGCAAAAATAGCGGGGAAAGAAGACCCTGTTGAGCTTGACTCTAGTTTGACATTGTGAAGAGTCATGAGAGGTGTAGCATAGGTGGGAGACTTCGGTCGTCAATGAAATACCACCACTTTCATCGATTCTTTACTTATTCGGTCAGAAGAGGATTGAGTTTCG--GCTCTTTT---TTCTTTGTCTTAAGCAAAGCCACCTGGTGGCCTTGCGACTCTCGCCGAAGACAGTGTCAGGCGGGGAGTTTGACTGGGGCGGTACATCTGTCAAACTGTAACGCAGGTGTCCTAAGGCTAGCTCAGAGAGGACGGAAACCTCTCGTAGAGCAAAAGGGCAAAAGCTCGCTTGATCTTGACTTTCAGTACGAGTACAGACCGCGAAAGCGTGGCCTATCGATCCTTTTAATCCAGATAGTTTCTGGTAAGAGGTGTCAGAAAAGTTACCACAGGGATAACTGGCTTGTGGCAGCCAAGCGTCCATAGCGACGTTGCTTTTTGATCCTTCGATGTCGGCTCTTCCTATCATTGCGAAGCAGAATTCGCCAAGCGTTGGATTGTTCACCCACTAATAGGGAACGTGAGCTGGGTTTAGAN
GlobocephaloidesmacropodisLN715231                 AGTTAAGGAACGGACTCCCTGGAATCGG-TTCAGCCGTAGATAGGGACGTTGTTTCCGTAAAGCATCGCGGTTTCTGTGATGTCTCGTGTTCTCTGGACGGCCCTTGAAAAACCAAGGAAGGCTATTAATCTGTGCTGCATCGTACCGATATCCGCATCAGGTCTCCAAGGTGAACAGCCTCTAGTCGATAGAATAATGTAGGTAAGGGAAGTCGGCAAATTAGATCCGTAACTTCGGGAAAAGGATTGGCTCCAGTGATCGGGTCGGTTGGCTTGTTAACTGATGCTTGTGCGGTTTCGTCCGTGGCTGGCAGA-CGCTTACGCTGATGCTGGACTAGTGACAAGACTGCCTTGTGGACGTTTTCAGGTGTGTGCTTTGTCTTCGGGCTTAGTATCCTGACCGACCATCAAAACGGTCGAACTGGAACTGGTACGGACTCGGGGAATCCGACTGTCTAATTAAAACAGAGGAGACAGATGGTCCTTGCGGACGTTTACTGTCTCTGATTTCTGCCCAGTGCTCTGAATGTTAAATCGTAGTAATTCGAGTAAGCGCGGGTAAACGGCGGGAGTAACTATGACTCTCTTAAGGTAGCCAAATGCCTCGTCAGCTAACTACTGACGCGCATGAATGGATTAACGAGATTCCCACTGTCCCTAACTACTATCTAGCGAAACCACAGCCAAGGGAACGGGCTTGGCAAAAATAGCGGGGAAAGAAGACCCTGTTGAGCTTGACTCTAGTTTGACATTGTGAAGAGTCATGAGAGGTGTAGCATAGGTGGGAGACTTCGGTCGTCAATGAAATACCACCACTTTCATCGATTCTTTACTTATTCGGTCAGAAGAGGATTGAGTTTCG--GCTCTTTT---TTCTTTGTCTTAAGCAAAGCCACCTGGTGGCCTTGCGACTCTCGCCGAAGACAGTGTCAGGCGGGGAGTTTGACTGGGGCGGTACATCTGTCAAACTGTAACGCAGGTGTCCTAAGGCTAGCTCAGAGAGGACGGAAACCTCTCGTAGAGCAAAAGGGCAAAAGCTCGCTTGATCTTGACTTTCAGTACGAGTACAGACCGCGAAAGCGTGGCCTATCGATCCTTTTAATCCAGATAGTTTCTGGTAAGAGGTGTCAGAAAAGTTACCACAGGGATAACTGGCTTGTGGCAGCCAAGCGTCCATAGCGACGTTGCTTTTTGATCCTTCGATGTCGGCTCTTCCTATCATTGCGAAGCAGAATTCGCCAAGCGTTGGATTGTTCACCCACTAATAGGGAACGTGAGCTGGGTTTAGAN
NematodirusbattusAM039752                          AGTTAAGGAACGGACTCCCTGGAATCGG-TTCAGCCGTAGATAGGGACGTTGTTTCCGTAAAGCATCGCGGTTTCTGTGATGTCTCGTGTTCTCTGGACGGCCCTTGAAAAACCAAGGAAGGCTATTAATCTGTGCTGCATCGTACCGATATCCGCATCAGGTCTCCAAGGTGAACAGCCTCTAGTCGATAGAATAATGTAGGTAAGGGAAGTCGGCAAATTAGATCCGTAACTTCGGGAAAAGGATTGGCTCCAGTGACCGGGTCGGTTGGCCTGTTAACTGATGCTTGTGCGGTTTCGTCCGTGGCTGGCAGA-CGCTAACGCCGATGCTGGACTAGTGACAAGACTGCCTAGTGGACGTTTTCAGGTGTGTGCTTTGTCTTCGGGCTTAGTATCCTGACCGACCATCAAAACGGTCGAACTGGAACTGGTACGGACTCGGGGAATCCGACTGTCTAATTAAAACAGAGGAGACAGATGGTCCTTGCGGACGTTTACTGTCTCTGATTTCTGCCCAGTGCTCTGAATGTTAAATCGTAGTAATTCGAGTAAGCGCGGGTAAACGGCGGGAGTAACTATGACTCTCTTAAGGTAGCCAAATGCCTCGTCAGCTAACTACTGACGCGCATGAATGGATTAACGAGATTCCCACTGTCCCTAACTACTATCTAGCGAAACCACAGCCAAGGGAACGGGCTTGGCAAAAACAGCGGGGAAAGAAGACCCTGTTGAGCTTGACTCTAGTTTGACATTGTGAAGAGTCATGAGAGGTGTAGCATAGGTGGGAGACTTCGGTCGACAATGAAATACCACCACTTTCATCGATTCTTTACTTATTCGGTAAGAAGAGGATTGAGCTTTT--GCTCTTTT---TTCTTTGTCTTAAGTGAAGCCACCTGGTGGCCTTGCGACTCTCGCCGAAGACAGTGTCAGGCGGGGAGTTTGACTGGGGCGGTACATCTGTCAAACTGTAACGCAGGTGTCCTAAGGCTAGCTCAGAGAGGACGGAAACCTCTCGTAGAGCAAAAGGGCAAAAGCTCGCTTGATCTTGACTTTCAGTACGAGTACAGACCGCGAAAGCGTGGCCTATCGATCCTTTTAATCCAGATGGTTTCTGGTAAGAGGTGTCAGAAAAGTTACCACAGGGATAACTGGCTTGTGGCAGCCAAGCGTCCATAGCGACGTTGCTTTTTGATCCTTCGATGTCGGCTCTTCCTATCATTGCGAAGCAGAATTCGCCAAGCGTTGGATTGTTCACCCACTAATAGGGAACGTGAGCTGGGTTTAGAC
NematodirushelvetianusLN715238                     AGTTAAGGAACGGACTCCCTGGAATCGG-TTCAGCCGTAGATAGGGACGTTGTTTCCGTAAAGCATCGCGGTTTCTGTGATGTCTCGTGTTCTCTGGACGGCCCTTGAAAAACCAAGGAAGGCTATTAATCTGTGCTGCATCGTACCGATATCCGCATCAGGTCTCCAAGGTGAACAGCCTCTAGTCGATAGAATAATGTAGGTAAGGGAAGTCGGCAAATTAGATCCGTAACTTCGGGAAAAGGATTGGCTCCAGTGACCGGGTCGGTTGGCCTGTTAACTGATGCTTGTGCGGTTTCGTCCGTGGCTGGCAGA-CGCTAACGCCGATGCTGGACTAGTGACAAGACTGCCTAGTGGACGTTTTCAGGTGTGTGCTTTGTCTTCGGGCTTAGTATCCTGACCGACCATCAAAACGGTCGAACTGGAACTGGTACGGACTCGGGGAATCCGACTGTCTAATTAAAACAGAGGAGACAGATGGTCCTTGCGGACGTTTACTGTCTCTGATTTCTGCCCAGTGCTCTGAATGTTAAATCGTAGTAATTCGAGTAAGCGCGGGTAAACGGCGGGAGTAACTATGACTCTCTTAAGGTAGCCAAATGCCTCGTCAGCTAACTACTGACGCGCATGAATGGATTAACGAGATTCCCACTGTCCCTAACTACTATCTAGCGAAACCACAGCCAAGGGAACGGGCTTGGCAAAAACAGCGGGGAAAGAAGACCCTGTTGAGCTTGACTCTAGTTTGACATTGTGAAGAGTCATGAGAGGTGTAGCATAGGTGGGAGACTTCGGTCGACAATGAAATACCACCACTTTCATCGATTCTTTACTTATTCGGTAAGAAGAGGATTGAGCTTTT--GCTCTTTT---TTCTTTGTCTTAAGTGAAGCCACCTGGTGGCCTTGCGACTCTCGCCGAAGACAGTGTCAGGCGGGGAGTTTGACTGGGGCGGTACATCTGTCAAACTGTAACGCAGGTGTCCTAAGGCTAGCTCAGAGAGGACGGAAACCTCTCGTAGAGCAAAAGGGCAAAAGCTCGCTTGATCTTGACTTTCAGTACGAGTACAGACCGCGAAAGCGTGGCCTATCGATCCTTTTAATCCAGATGGTTTCTGGTAAGAGGTGTCAGAAAAGTTACCACAGGGATAACTGGCTTGTGGCAGCCAAGCGTCCATAGCGACGTTGCTTTTTGATCCTTCGATGTCGGCTCTTCCTATCATTGCGAAGCAGAATTCGCCAAGCGTTGGATTGTTCACCCACTAATAGGGAACGTGAGCTGGGTTTAGAC
OllulanustricuspisLN715220                         AGTTAAGGAACGGACTCCCTGGAATCGG-TTCAGCCGTAGATAGGGACGTTGTTTCCGTAAAGCATCGCGGTTTCTGTGATGTCTCGTGTTCTCTGGACGGCACTTGAAAAACCAGGGAAGGCTATTAATCTGTGCTGTATCGTACCGATATCCGCATCAGGTCTCCAAGGTGAACAGCCTCTAGTCGATAGAATAATGTAGGTAAGGGAAGTCGGCAAATTAGATCCGTAACTTCGGGAAAAGGATTGGCTCCAGTGACCGGGTCGGTTGGCCTGTTAACTGATGCTTGTGCGGTTTCGTCCGTGGCTGGCTGA-TGGTCATACTGATGCTGGACTGGTGATAAGACTGCCTTGTGGACGTTTTCAGGTGTGTGCTTTGTCTTCGGGCTTAGTATCCTGACCGACCATTAAAACGGTCGAACTGGAACTGGTACGGACTCGGGGAATCCGACTGTCTAATTAAAACAGAGGAGACAGATGGTCCTTGCGGACGTTTACTGTCTCTGATTTCTGCCCAGTGCTCTGAATGTTAAATCGTAGTAATTCGAGTAAGCGCGGGTAAACGGCGGGAGTAACTATGACTCTCTTAAGGTAGCCAAATGCCTCGTCAGCTAACTACTGACGCGCATGAATGGATTAACGAGATTCCCACTGTCCCTAACTACTATCTAGCGAAACCACAGCCAAGGGAACGGGCTTGGCAAAAATAGCGGGGAAAGAAGACCCTGTTGAGCTTGACTCTAGTTTGACATTGTGAAGAGTCATGAGAGGTGTAGCATAGGTGGGAGATTTCGGTCGACAATGAAATACCACCACTTTCATCGATTCTTTACTTATTCGGTGAGAAGAGGATTGAGCTCCG--GCTCTTTTTTTTTCTTTGTGTTAAGCAACGTCACCTGGTGGCATTGCGACTCTCGCCGAAGACAGTGTCAGGCGGGGAGTTTGACTGGGGCGGTACATCTGTCAAACTGTAACGCAGGTGTCCTAAGGCTAGCTCAGAGAGGACGGAAACCTCTCGTAGAGCAAAAGGGCAAAAGCTCGCTTGATCTTGACTTTCAGTACGAGTACAGACCGCGAAAGCGTGGCCTATCGATCCTTTTAATCCAGATAGTTTCTGGTAAGAGGTGTCAGAAAAGTTACCACAGGGATAACTGGCTTGTGGCAGCCAAGCGTCCATAGCGACGTTGCTTTTTGATCCTTCGATGTCGGCTCTTCCTATCATTGCGAAGCAGAATTCGCCAAGCGTTGGATTGTTCACCCACTAATAGGGAACGTGAGCTGGGTTTAGAC
NicollinacameroniAM039749                          AGTTAAGGAACGGACTCCCTGGAATCGG-TTCAGCCGTAGATAGGGACGTTGTTTCCGTAAAGCATCGCGGTTTCTGTGATGTCTCGTGTTCTCTGGACGGCCCTTGAAAAACCAAGGAAGGCTATTAATCTGTGCTGCATCGTACCGATATCCGCATCAGGTCTCCAAGGTGAACAGCCTCTAGTCGATAGAATAATGTAGGTAAGGGAAGTCGGCAAATTAGATCCGTAACTTCGGGAAAAGGATTGGCTCCAGTGACCGGGTCGGTTGGCCTGTTAACTGATGCTTGTGCGGTTTCGTCCGTGGCTGGCAGA-CGCTCACGCTGATGCTGGACTAGTGACAAGACTGCCTTGTGGACGTTTTCAGGTGTGTGCTTTGTCTTCGGGCTTAGTATCCTGACCGACCATCAAAACGGTCGAACTGGAACTGGTACGGACTCGGGGAATCCGACTGTCTAATTAAAACAGAGGAGACAGATGGTCCTTGCGGACGTTTACTGTCTCTGATTTCTGCCCAGTGCTCTGAATGTTAAATCGTAGTAATTCGAGTAAGCGCGGGTAAACGGCGGGAGTAACTATGACTCTCTTAAGGTAGCCAAATGCCTCGTCAGCTAACTACTGACGCGCATGAATGGATTAACGAGATTCCCACTGTCCCTAACTACTATCTAGCGAAACCACAGCCAAGGGAACGGGCTTGGCAAAAATAGCGGGGAAAGAAGACCCTGTTGAGCTTGACTCTAGTTTGACATTGTGAAGAGTCATGAGAGGTGTAGCATAGGTGGGAGACTTCGGTCGCCAATGAAATACCACCACTTTCATCGATTCTTTACTTATTCGGTGAGAAGAGGATTGAGCTCCG--GCTCTTTT---TTCTTTGTCTTAAGCAAAGCCACCTGGTGGCCTTGCGACTCTCGCCGAAGACAGTGTCAGGCGGGGAGTTTGACTGGGGCGGTACATCTGTCAAACTGTAACGCAGGTGTCCTAAGGCTAGCTCAGAGAGGACGGAAACCTCTCGTAGAGCAAAAGGGCAAAAGCTCGCTTGATCTTGACTTTCAGTACGAGTACAGACCGCGAAAGCGTGGCCTATCGATCCTTTTAATCCAGATAGTTTCTGGTAAGAGGTGTCAGAAAAGTTACCACAGGGATAACTGGCTTGTGGCAGCCAAGCGTCCATAGCGACGTTGCTTTTTGATCCTTCGATGTCGGCTCTTCCTATCATTGCGAAGCAGAATTCGCCAAGCGTTGGATTGTTCACCCACTAATAGGGAACGTGAGCTGGGTTTAGAC
DromaeostrongylusbicuspisLN715218                  AGTTAAGGAACGGACTCCCTGGAATCGG-TTCAGCCGTAGATAGGGACGTTGTTTCCGTAAAGCATCGCGGTTTCTGTGATGTCTCGTGTTCTCTGGACGGCCCTTGAAAAACCAGGGAAGGCTATTAATCTGTGCTGCATCGTACCGATATCCGCATCAGGTCTCCAAGGTGAACAGCCTCTAGTCGATAGAATAATGTAGGTAAGGGAAGTCGGCAAATTAGATCCGTAACTTCGGGAAAAGGATTGGCTCCAGTGACCGGGTCGGTTGGCCTGTTAACTGATGCTTGTGCGGTTTCGTCCGTGGCTGGCTGA-TGCTCACGCTGATGCTGGACTAGTGACAAGACTGCCTTGTGGACGTTTTCAGGTGTGTGCTTTATCTTCGGGTTTAGTATCCTGACCGACCATCAAAACGGTCGAACTGGAACTGGTACGGACTCGGGGAATCCGACTGTCTAATTAAAACAGAGGAGACAGATGGTCCTTGCGGACGTTTACTGTCTCTGATTTCTGCCCAGTGCTCTGAATGTTAAATCGTAGTAATTCGAGTAAGCGCGGGTAAACGGCGGGAGTAACTATGACTCTCTTAAGGTAGCCAAATGCCTCGTCAGCTAACTACTGACGCGCATGAATGGATTAACGAGATTCCCACTGTCCCTAACTACTATCTAGCGAAACCACAGCCAAGGGAACGGGCTTGGCAAAAATAGCGGGGAAAGAAGACCCTGTTGAGCTTGACTCTAGTTTGACATTGTGAAGAGTCATGAGAGGTGTAGCATAGGTGGGAGATTTCGGTCGCCAATGAAATACCACCACTTTCATCGATTCTTTACTTATTCGGTGAGAAGAGGATTGAGCTTAATCGCTCTTTT---TTCTTTGTATTAAGCAAAGCCACCTGGTGGTCTTGCGACTCTCGCCGAAGACAGTGTCAGGCGGGGAGTTTGACTGGGGCGGTACATCTGTCAAACTGTAACGCAGGTGTCCTAAGGCTAGCTCAGAGAGGACGGAAACCTCTCGTAGAGCAAAAGGGCAAAAGCTCGCTTGATCTTGACTTTCAGTACGAGTACAGACCGCGAAAGCGTGGCCTATCGATCCTTTTAATCCAGATAGTTTCTGGTAAGAGGTGTCAGAAAAGTTACCACAGGGATAACTGGCTTGTGGCAGCCAAGCGTCCATAGCGACGTTGCTTTTTGATCCTTCGATGTCGGCTCTTCCTATCATTGCGAAGCAGAATTCGCCAAGCGTTGGATTGTTCACCCACTAATAGGGAACGTGAGCTGGGTTTAGAN
FilarinemaflagriferAM039746                        AGTTAAGGAACGGACTCCCTGGAATCGG-TTCAGCCGTAGATAGGGACGTTGTTTCCGTAAAGCATCGCGGTTTCTGTGATGTCTCGTGTTCTCTGGACGGCCCTTGAAAAACCAAGGAAGGCTATTAATCTGTGTTGCATCGTACCGATATCCGCATCAGGTCTCCAAGGTGAACAGCCTCTAGTCGATAGAATAATGTAGGTAAGGGAAGTCGGCAAATTAGATCCGTAACTTCGGGAAAAGGATTGGCTCCAGTGATCGGGTCGGTTGGCCTGTTAACTGATGCTTGTGCGGTTTCGTCCGTGGCTGGCAGA-TGCTCACGCTGATGCTGGACTAGTGACAAGACTGCCTTGTGGACGTTTTCAGGTGTGTGCTTTGTCTTCGGGCTTAGTATCCTGACCGACCATCAAAACGGTCGAACTGGAACTGGTACGGACTCGGGGAATCCGACTGTCTAATTAAAACAGAGGAGACAGATGGTCCTTGCGGACGTTTACTGTCTCTGATTTCTGCCCAGTGCTCTGAATGTTAAATCGTAGTAATTCGAGTAAGCGCGGGTAAACGGCGGGAGTAACTATGACTCTCTTAAGGTAGCCAAATGCCTCGTCAGCTAACTACTGACGCGCATGAATGGATTAACGAGATTCCCACTGTCCCTAACTACTATCTAGCGAAACCACAGCCAAGGGAACGGGCTTGGCGAAAATAGCGGGGAAAGAAGACCCTGTTGAGCTTGACTCTAGTTTGACATTGTGAAGAGTCATGAGAGGTGTAGCATAGGTGGGAGACTTCGGTCGCCAATGAAATACCACCACTTTCATCGATTCTTTACTTATTCGGTGAGTAGAGGATTGAGCTTCG--GCTCTTTT---TTCTTTGTATTAAGCAAAGCCACCTGGTGGCATTGCGACTCTCGCCGAAGACAGTGTCAGGCGGGGAGTTTGACTGGGGCGGTACATCTGTCAAACTGTAACGCAGGTGTSCTAAGGCTAGCTCAGAGAGGACGGAAACCTCTCGTAGAGCAAAAGGGCAAAAGCTCGCTTGATCTTGACTTTCAGTACGAGTACAGACCGCGAAAGCGTGGCCTATCGATCCTTTTAATCCAGATAGTTTCTGGKAAGAGGTGTCAGAAAAGTTACCACAGGGATAACTGGCTTGTGGCAGCCAAGCGTCCATAGCGACGTTGCTTTTTGATCCTTCGATGTCGGCTCTTCCTATCATTGCGAAGCAGAATTCGCCAAGCGTTGGATTGTTCACCCACTAATAGGGAACGTGAGCTGGGTTTAGAN
PeramelistrongylusskedastosLN715222                AGTTAAGGAACGGACTCCCTGGAATCGG-TTCAGCCGTAGATAGGGACGTTGTTTCCGTAAAGCATCGCGGTTTCTGTGATGTCTCGTGTTCTCTGGACGGCCCTTGAAAAACCAAGGAAGGCTATTAATCTGTGCTGCATCGTACCGATATCCGCATCAGGTCTCCAAGGTGAACAGCCTCTAGTCGATAGAATAATGTAGGTAAGGGAAGTCGGCAAATTAGATCCGTAACTTCGGGAAAAGGATTGGCTCCAGTGATCGGGTCGGTTGGCCTGTTAACTGATGCTTGTGCGGTTTCGTCCGTGGCTGGCAGA-CGCTCACGCTGATGCTGGACTAGTGACAAGACTGCCTTGTGGACGTTTTCAGGTGTGTGCTTTGTCTTCGGGCTTAGTATCCTGACCGACCATCAAAACGGTCGAACTGGAACTGGTACGGACTCGGGGAATCCGACTGTCTAATTAAAACAGAGGAGACAGATGGTCCTTGCGGACGTTTACTGTCTCTGATTTCTGCCCAGTGCTCTGAATGTTAAATCGTAGTAATTCGAGTAAGCGCGGGTAAACGGCGGGAGTAACTATGACTCTCTTAAGGTAGCCAAATGCCTCGTCAGCTAACTACTGACGCGCATGAATGGATTAACGAGATTCCCACTGTCCCTAACTACTATCTAGCGAAACCACAGCCAAGGGAACGGGCTTGGTAAAAATAGCGGGGAAAGAAGACCCTGTTGAGCTTGACTCTAGTTTGACATTGTGAAGAGTCATGAGAGGTGTAGCATACGTGGGAGACTTCGGTCGCCAATGAAATACCACCACTTTCATCGATTCTTTACTTATTCGGTGAGAAGAGGATTGAGCTCCG--GCTCTTTT---TTCTTTGTCTTAAGCAAAGCCACCTGGTGGCCTTGCGACTCTCGCCGAAGACAGTGTCAGGCGGGGAGTTTGACTGGGGCGGTACATCTGTCAAACTGTAACGCAGGTGTCCTAAGGCTAGCTCAGAGAGGACGGAAACCTCTCGTAGAGCAAAAGGGCAAAAGCTCGCTTGATCTTGACTTTCAGTACGAGTACAGACCGCGAAAGCGTGGCCTATCGATCCTTTTAATCCAGATAGTTTCTGGTAAGAGGTGTCAGAAAAGTTACCACAGGGATAACTGGCTTGTGGCAGCCAAGCGTCCATAGCGACGTTGCTTTTTGATCCTTCGATGTCGGCTCTTCCTATCATTGCGAAGCAGAATTCGCCAAGCGTTGGATTGTTCACCCACTAATAGGGAACGTGAGCTGGGTTTAGAC
AmidostomumcygniAM039745                           AGTTAAGGAACGGACTCCCTGGAATCGG-TTCAGCCGTAGATAGGGACGTTGTTTCCGTAAAGCATCGCGGTTTCTGTGATGTCTCGTGTTCTCTGGACGGCCCTTGAAAAACCAGGGAAGGCTATTAATCTGTGCTGCATCGTACCGATATCCGCATCAGGTCTCCAAGGTGAACAGCCTCTAGTCGATAGAATAATGTAGGTAAGGGAAGTCGGCAAATTAGATCCGTAACTTCGGGAAAAGGATTGGCTCCAGTGACCGGGTCGGTTGGCCTGCTAACTGATGCTTGTGCGGTTTCGTCCGTGGCTGGCAGA-TGCTAACGCTGATGTTGGACTAGTGACAAGACTGCCTTGTGGACGTTTTCAGGTGTGTGCTTTGTCTTCGGACTTAGTATCCTGACCGACCATCAAAACGGTCGAACTGGAACTGGTACGGACTCGGGGAATCCGACTGTCTAATTAAAACAGAGGAGACAGATGGTCCTTGCGGACGTTTACTGTCTCTGATTTCTGCCCAGTGCTCTGAATGTTAAATCGTAGTAATTCGAGTAAGCGCGGGTAAACGGCGGGAGTAACTATGACTCTCTTAAGGTAGCCAAATGCCTCGTCAGCTAACTACTGACGCGCATGAATGGATTAACGAGATTCCCACTGTCCCTAACTACTATCTAGCGAAACCACAGCCAAGGGAACGGGCTTGGCAAAAATAGCGGGGAAAGAAGACCCTGTTGAGCTTGACTCTAGTTTGACATTGTGAAGAGTCATGAGAGGTGTAGCATAGGTGGGAGATCTCGGTCGTCAATGAAATACCACCACTTTCATCGATTCTTTACTTATTCGGTGAGAAGAGGATTGAGCTCCG--GCTCTTTT---TTCTTTGTCTTAAGCAAAGCCACCTGGTGGCATTGCGACTCTCGCCGAAGACAGTGTCAGGCGGGGAGTTTGACTGGGGCGGTACATCTGTCAAACTGTAACGCAGGTGTCCTAAGGCTAGCTCAGAGAGGACGGAAACCTCTCGTAGAGCAAAAGGGCAAAAGCTCGCTTGATCTTGACTTTCAGTACGAGTACAGACCGCGAAAGCGTGGCCTATCGATCCTTTTAATCCAGATAGTTTCTGGTAAGAGGTGTCAGAAAAGTTACCACAGGGATAACTGGCTTGTGGCAGCCAAGCGTCCATAGCGACGTTGCTTTTTGATCCTTCGATGTCGGCTCTTCCTATCATTGCGAAGCAGAATTCGCCAAGCGTTGGATTGTTCACCCACTAATAGGGAACGTGAGCTGGGTTTAGAC
MackerrastrongylusisoodonLN715221                  AGTTAAGGAACGGACTCCCTGGAATCGG-TTCAGCCGTAGATAGGGACGTTGTTTCCGTAAAGCATCGCGGTTTCTGTGATGTCTCGTGTTCTCTGGACGGCCCTTGAAAAACCAGGGAAGGCTATTAATCTGTGCTGCATCGTACCGATATCCGCATCAGGTCTCCAAGGTGAACAGCCTCTAGTCGATAGAATAATGTAGGTAAGGGAAGTCGGCAAATTAGATCCGTAACTTCGGGAAAAGGATTGGCTCCAGTGATCGGGTCGGTTGGCCTGTTAACTGATGCTTGTGCGGTTTCGTCCGTGGCTGGCAGA-CGCTAACGCTGATGCTGGACTAGTGACAAGACTGCCTTGTGGACGTTTTCAGGTGTGTGCTTTGTCTTCGGGCTTAGTATCCTGACCGACCATCAAAACGGTCGAACTGGAACTGGTACGGACTCGGGGAATCCGACTGTCTAATTAAAACAGAGGAGACAGATGGTCCTTGCGGACGTTTACTGTCTCTGATTTCTGCCCAGTGCTCTGAATGTTAAATCGTAGTAATTCGAGTAAGCGCGGGTAAACGGCGGGAGTAACTATGACTCTCTTAAGGTAGCCAAATGCCTCGTCAGCTAACTACTGACGCGCATGAATGGATTAACGAGATTCCCACTGTCCCTAACTACTATCTAGCGAAACCACAGCCAAGGGAACGGGCTTGGCAAAAATAGCGGGGAAAGAAGACCCTGTTGAGCTTGACTCTAGTTTGACATTGTGAAGAGTCATGAGAGGTGTAGCATAGGTGGGAGATTTCGGTCGCCAATGAAATACCACCACTTTCATCGATTCTTTACTTATTCGGTGAGAAGAGGATTGAGCTCCG--GCTCTTTT---TTCTTTGTCTTAAGCAAAGCCACCTGGTGGCCTTGCGACTCTCGCCGAAGACAGTGTCAGGCGGGGAGTTTGACTGGGGCGGTACATCTGTCAAACTGTAACGCAGGTGTCCTAAGGCTAGCTCAGAGAGGACGGAAACCTCTCGTAGAGCAAAAGGGCAAAAGCTCGCTTGATCTTGACTTTCAGTACGAGTACAGACCGCGAAAGCGTGGCCTATCGATCCTTTTAATCCAGATAGTTTCTGGTAAGAGGTGTCAGAAAAGTTACCACAGGGATAACTGGCTTGTGGCAGCCAAGCGTCCATAGCGACGTTGCTTTTTGATCCTTCGATGTCGGCTCTTCCTATCATTGCGAAGCAGAATTCGCCAAGCGTTGGATTGTTCACCCACTAATAGGGAACGTGAGCTGGGTTTAGAC
TachynemabaylisiLN715223                           AGTTAAGGAACGGACTCCCTGGAATCGG-TTCAGCCGTAGATAGGGACGTTGTTTCCGTAAAGCATCGCGGTTTCTGTGATGTCTCGTGTTCTCTGGACGGCCCTTGAAAAACCAGGGAAGGCTATTAATCTGTGCTGCATCGTACCGATATCCGCATCAGGTCTCCAAGGTGAACAGCCTCTAGTCGATAGAATAATGTAGGTAAGGGAAGTCGGCAAATTAGATCCGTAACTTCGGGAAAAGGATTGGCTCCAGTGATCGGGTCGGTTGGCCTGTTAACTGATGCTTGTGCGGTTTCGTCCGTGGCTGGCAGA-CGCTAACGCTGATGCTGGACTAGTGACAAGACTGCCTTGTGGACGTTTTCAGGTGTGTGCTTTGTCTTCGGGCTTAGTATCCTGACCGACCATCAAAACGGTCGAACTGGAACTGGTACGGACTCGGGGAATCCGACTGTCTAATTAAAACAGAGGAGACAGATGGTCCTTGCGGACGTTTACTGTCTCTGATTTCTGCCCAGTGCTCTGAATGTTAAATCGTAGTAATTCGAGTAAGCGCGGGTAAACGGCGGGAGTAACTATGACTCTCTTAAGGTAGCCAAATGCCTCGTCAGCTAACTACTGACGCGCATGAATGGATTAACGAGATTCCCACTGTCCCTAACTACTATCTAGCGAAACCACAGCCAAGGGAACGGGCTTGGCAAAAATAGCGGGGAAAGAAGACCCTGTTGAGCTTGACTCTAGTTTGACATTGTGAAGAGTCATGAGAGGTGTAGCATAGGTGGGAGATTTCGGTCGTCAATGAAATACCACCACTTTCATCGATTCTTTACTTATTCGGTGAGAAGAGGATTGAGCTCCG--GCTCTTTT---TTCTTTGTCTTAAGCAAAGCCACCTGGTGGCCTTGCGACTCTCGCCGAAGACAGTGTCAGGCGGGGAGTTTGACTGGGGCGGTACATCTGTCAAACTGTAACGCAGGTGTCCTAAGGCTAGCTCAGAGAGGACGGAAACCTCTCGTAGAGCAAAAGGGCAAAAGCTCGCTTGATCTTGACTTTCAGTACGAGTACAGACCGCGAAAGCGTGGCCTATCGATCCTTTTAATCCAGATAGTTTCTGGTAAGAGGTGTCAGAAAAGTTACCACAGGGATAACTGGCTTGTGGCAGCCAAGCGTCCATAGCGACGTTGCTTTTTGATCCTTCGATGTCGGCTCTTCCTATCATTGCGAAGCAGAATTCGCCAAGCGTTGGATTGTTCACCCACTAATAGGGAACGTGAGCTGGGTTTAGAC
TetrabothriostrongylusmackerrasaeAM039751          AGTTAAGGAACGGACTCCCTGGAATCGG-TTCAGCCGTAGATAGGGACGTTGTTTCCGTAAAGCATCGCGGTTTCTGTGATGTCTCGTGTTCTCTGGACGGCCCTTGAAAAACCAAGGAAGGCTATTAATCTGTGCTGCATCGTACCGATATCCGCATCAGGTCTCCAAGGTGAACAGCCTCTAGTCGATAGAATAATGTAGGTAAGGGAAGTCGGCAAATTAGATCCGTAACTTCGGGAAAAGGATTGGCTCCAGTGATCGGGTCGGTTGGCCTGTTAACTGATGCTTGTGCGGTTTCGTCCGTGGCTGGCAGA-CGCTAACGCTGATGCTGGACTAGTGACAAGACTGCCTTGTGGACGTTTTCAGGTGTGTGCTTTGTCTTCGGGCTTAGTATCCTGACCGACCATCAAAACGGTCGAACTGGAACTGGTACGGACTCGGGGAATCCGACTGTCTAATTAAAACAGAGGAGACAGATGGTCCTTGCGGACGTTTACTGTCTCTGATTTCTGCCCAGTGCTCTGAATGTTAAATCGTAGTAATTCGAGTAAGCGCGGGTAAACGGCGGGAGTAACTATGACTCTCTTAAGGTAGCCAAATGCCTCGTCAGCTAACTACTGACGCGCATGAATGGATTAACGAGATTCCCACTGTCCCTAACTACTATCTAGCGAAACCACAGCCAAGGGAACGGGCTTGGCAAAAATAGCGGGGAAAGAAGACCCTGTTGAGCTTGACTCTAGTTTGACATTGTGAAGAGTCATGAGAGGTGTAGCATAGGTGGGAGACTTCGGTCGCCAATGAAATACCACCACTTTCATCGATTCTTTACTTATTCGGTGAGAAGAGGATTGAGCTCCG--GCTCTTTT---TTCTTTGTATTAAGCAAAGCCACCTGGTGGCCTTGCGACTCTCGCCGAAGACAGTGTCAGGCGGGGAGTTTGACTGGGGCGGTACATCTGTCAAACTGTAACGCAGGTGTCCTAAGGCTAGCTCAGAGAGGACGGAAACCTCTCGTAGAGCAAAAGGGCAAAAGCTCGCTTGATCTTGACTTTCAGTACGAGTACAGACCGCGAAAGCGTGGCCTATCGATCCTTTTAATCCAGATAGTTTCTGGTAAGAGGTGTCAGAAAAGTTACCACAGGGATAACTGGCTTGTGGCAGCCAAGCGTCCATAGCGACGTTGCTTTTTGATCCTTCGATGTCGGCTCTTCCTATCATTGCGAAGCAGAATTCGCCAAGCGTTGGATTGTTCACCCACTAATAGGGAACGTGAGCTGGGTTTAGNN
HeligmosomoidespolygyrusAM039747                   AGTTAAGGAACGGACTCCCTGGAATCGG-TTCAGCCGTAGATAGGGACGTTGTTTCCGTAAAGCATCGCGGTTTCTGTGATGTCTCGTGTTCTCTGGACGGCCCTTGAAAAACCAAGGAAGGCTATTAATCTGTGCTGCATCGTACCGATATCCGCATCAGGTCTCCAAGGTGAACAGCCTCTAGTCGATAGAATAATGTAGGTAAGGGAAGTCGGCAAATTAGATCCGTAACTTCGGGAAAAGGATTGGCTCCAGTGACCGGGTCGGTTGGCCTGTTAACTGATGCTTGTGCGGTTTCGTCCGTGGCTGGCAGA-CGCTCACGCTGATGCTGGACTAGTGACAAGACTGCCTTGTGGACGTTTTCAGGTGTGTGCTTTGTCTTCGGGCTTAGTATCCTGACCGACCATCAAAACGGTCGAACTGGAACTGGTACGGACTCGGGGAATCCGACTGTCTAATTAAAACAGAGGAGACAGATGGTCCTTGCGGACGTTTACTGTCTCTGATTTCTGCCCAGTGCTCTGAATGTTAAATCGTAGTAATTCGAGTAAGCGCGGGTAAACGGCGGGAGTAACTATGACTCTCTTAAGGTAGCCAAATGCCTCGTCAGCTAACTACTGACGCGCATGAATGGATTAACGAGATTCCCACTGTCCCTAACTACTATCTAGCGAAACCACAGCCAAGGGAACGGGCTTGGCAAAAATAGCGGGGAAAGAAGACCCTGTTGAGCTTGACTCTAGTTTGACATTGTGAAGAGTCATGAGAGGTGTAGCATAGGTGGGAGACTTCGGTCGACAATGAAATACCACCACTTTCATCGATTCTTTACTTATTCGGTGAGAAGAGGATTGAGCTTCG--GGTCTTTG---TTCTTAGTGTTAAGCATAGCCACCTGGTGGCTGTGCGACTCTCGCCGAAGACAGTGTCAGGCGGGGAGTTTGACTGGGGCGGTACATCTGTCAAACTGTAACGCAGGTGTCCTAAGGCTAGCTCAGAGAGGACGGAAACCTCTCGTAGAGCAAAAGGGCAAAAGCTCGCTTGATCTTGACTTTCAGTACGAGTACAGACCGCGAAAGCGTGGCCTATCGATCCTTTTAATCCAGATGGTTTCTGGTAAGAGGTGTCAGAAAAGTTACCACAGGGATAACTGGCTTGTGGCAGCCAAGCGTCCATAGCGACGTTGCTTTTTGATCCTTCGATGTCGGCTCTTCCTATCATTGCGAAGCAGAATTCGCCAAGCGTTGGATTGTTCACCCACTAATAGGGAACGTGAGCTGGGTTTAGAC
ViannaiahamataLBCE20600                            NNNTAAGGAACGGACTCCCTGGAATCGG-TTCAGCCGTAGATAGGGACGTTGTTTCCGTAAAGCATCGCGGTTTCTGTGATGTCTCGTGTTCTCTGGACGGCCCTTGAAAAACCAAGGAAGGCTATTAATCTGTGCTGCATCGTACCGATATCCGCATCAGGTCTCCAAGGTGAACAGCCTCTAGTCGATAGAATAATGTAGGTAAGGGAAGTCGGCAAATTAGATCCGTAACTTCGGGAAAAGGATTGGCTCCAGTGACCGGGTCGGTTGGCCTGTTAACTGATGCTTGTGCGGTTTCGTCCGTGGCTGGCAGAATGCTTACGCTGATGCTGGACTAGTGACAAGACTGCCTTGTGGACGTTTTCAGGTGTGTGCTTTGTCTTCGGGCTTAGTATCCTGACCGACCATCAAAACGGTCGAACTGGAACTGGTACGGACTCGGGGAATCCGACTGTCTAATTAAAACAGAGGAGACAGATGGTCCTTGCGGACGTTTACTGTCTCTGATTTCTGCCCAGTGCTCTGAATGTTAAATCGTAGTAATTCGAGTAAGCGCGGGTAAACGGCGGGAGTAACTATGACTCTCTTAAGGTAGCCAAATGCCTCGTCAGCTAACTACTGACGCGCATGAATGGATTAACGAGATTCCCACTGTCCCTAACTACTATCTAGCGAAACCACAGCCAAGGGAACGGGCTTGGCAAAAATAGCGGGGAAAGAAGACCCTGTTGAGCTTGACTCTAGTTTGACATTGTGAAGAGTCATGAGAGGTGTAGCATAGGTGGGAGACTTCGGTCGCCAATGAAATACCACCACTTTCATCGATTCTTTACTTATTCGGTGAGAAGAGGATTGAGCTCCG--GCTCTTTT---TTCTTTGTCTTAAGCAAAGCCACCTGGTGGCCTTGCGACTCTCGCCGAAGACAGTGTCAGGCGGGGAGTTTGACTGGGGCGGTACATCTGTCAAACTGTAACGCAGGTGTCCTAAGGCTAGCTCAGAGAGGACGGAAACCTCTCGTAGAGCAAAAGGGCAAAAGCTCGCTTGATCTTGACTTTCAGTACGAGTACAGACCGCGAAAGCGTGGCCTATCGATCCTTTTAATCCAGATGGTTTCTGGTAAGAGGTGTCAGAAAAGTTACCACAGGGATAACTGGCTTGTGGCAGCCAAGCGTCCATAGCGACGTTGCTTTTTGATCCTTCGATGTCGGCTCTTCCTATCATTGCGAAGCAGAATTCGCCAAGCGTTGGATTGTTCACCCACTAATAGGGAACGTGAGCTGGGTTTAGAC
NippostrongylusmagnusLN715229                      AGTTAAGGAACGGACTCCCTGGAATCGG-TTCAGCCGTAGATAGGGACGTTGTTTCCGTAAAGCATCGCGGTTTCTGTGATGTCTCGTGTTCTCTGGACGGCCCTTGAAAAACCAAGGAAGGCTATTAATCTGTGCTGCATCGTACCGATATCCGCATCAGGTCTCCAAGGTGAACAGCCTCTAGTCGATAGAATAATGTAGGTAAGGGAAGTCGGCAAATTAGATCCGTAACTTCGGGAAAAGGATTGGCTCCAGTGACCGGGTCGGTTGGCTTGTTAACTGATGCTTGTGCGGTTTCGTCCGTGGCTGGCTGA-TACTAACGTTGATGCTGGACTAGTGACATGACTGCCTTGTGGACGTTTTCAGGTGTGTGCTTTGTCTTCGGACTTAGTATCCTGATCGACCATCAAAACGGTCGAACTGGAACTGGTACGGACTCGGGGAATCCGACTGTCTAATTAAAACAGAGGAGACAGATGGTCCTTGCGGACGTTTACTGTCTCTGATTTCTGCCCAGTGCTCTGAATGTTAAATCGTAGTAATTCGAGTAAGCGCGGGTAAACGGCGGGAGTAACTATGACTCTCTTAAGGTAGCCAAATGCCTCGTCAGCTAACTACTGACGCGCATGAATGGATTAACGAGATTCCCACTGTCCCTAACTACTATCTAGCGAAACCACAGCCAAGGGAACGGGCTTGGCAAAAATAGCGGGGAAAGAAGACCCTGTTGAGCTTGACTCTAGTTTGACATTGTGAAGAGTCATGAGAGGTGTAGCATAGGTGGGAGACTTCGGTCGACAATGAAATACCACCACTTTCATCGATTCTTTACTTATTCGGTGAGAAGAGAATTGAGCTTTACGGCTCTTTT---TTCTTTGTATTAAGCAAAGCCACCTGGTGGTATTGCGACTCTCGCCGAAGACAGTGTCAGGCGGGGAGTTTGACTGGGGCGGTACATCTGTCAAACTGTAACGCAGGTGTCCTAAGGCTAGCTCAGAGAGGACGGAAACCTCTCGTAGAGCAAAAGGGCAAAAGCTCGCTTGATCTTGACTTTCAGTACGAGTACAGACCGCGAAAGCGTGGCCTATCGATCCTTTTAATCCAGATGGTTTCTGGTAAGAGGTGTCAGAAAAGTTACCACAGGGATAACTGGCTTGTGGCAGCCAAGCGTCCATAGCGACGTTGCTTTTTGATCCTTCGATGTCGGCTCTTCCTATCATTGCGAAGCAGAATTCGCCAAGCGTTGGATTGTTCACCCACTAATAGGGAACGTGAGCTGGGTTTAGAN
NippostrongylusbrasiliensisAM039748                AGTTAAGGAACGGACTCCCTGGAATCGG-TTCAGCCGTAGATAGGGACGTTGTTTCCGTAAAGCATCGCGGTTTCTGTGATGTCTCGTGTTCTCTGGACGGCCCTTGAAAAACCAAGGGAGGCTATTAATCTGTGCTGCATCGTACCGATATCCGCATCAGGTCTCCAAGGTGAACAGCCTCTAGTCGATAGAATAATGTAGGTAAGGGAAGTCGGCAAATTAGATCCGTAACTTCGGGAAAAGGATTGGCTCCAGTGACCGGGTCGGTTGGCTTGTTAACTGATGCTTGTGCGGTTTCGTCCGTGGCTGGCTGA-TACTAACGTTGATGCTGGACTAGTGACATGACTGCCTTGTGGACGTTTTCAGGTGTGTGCTTTGTCTTCGGACTTAGTATCCTGATCGACCATCAAAACGGTCGAACTGGAACTGGTACGGACTCGGGGAATCCGACTGTCTAATTAAAACAGAGGAGACAGATGGTCCTTGCGGACGTTTACTGTCTCTGATTTCTGCCCAGTGCTCTGAATGTTAAATCGTAGTAATTCGAGTAAGCGCGGGTAAACGGCGGGAGTAACTATGACTCTCTTAAGGTAGCCAAATGCCTCGTCAGCTAACTACTGACGCGCATGAATGGATTAACGAGATTCCCACTGTCCCTAACTACTATCTAGCGAAACCACAGCCAAGGGAACGGGCTTGGCAAAAATAGCGGGGAAAGAAGACCCTGTTGAGCTTGACTCTAGTTTGACATTGTGAAGAGTCATGAGAGGTGTAGCATAGGTGGGAGACTTCGGTCGACAATGAAATACCACCACTTTCATCGATTCTTTACTTATTCGGTGAGAAGAGAATTGAGCTTTACGGCTCTTTT---TTCTTTGTATTAAGCAAAGCCACCTGGTGGTATTGCGACTCTCGCCGAAGACAGTGTCAGGCGGGGAGTTTGACTGGGGCGGTACATCTGTCAAACTGTAACGCAGGTGTCCTAAGGCTAGCTCAGAGAGGACGGAAACCTCTCGTAGAGCAAAAGGGCAAAAGCTCGCTTGATCTTGACTTTCAGTACGAGTACAGACCGCGAAAGCGTGGCCTATCGATCCTTTTAATCCAGATGGTTTCTGGTAAGAGGTGTCAGAAAAGTTACCACAGGGATAACTGGCTTGTGGCAGCCAAGCGTCCATAGCGACGTTGCTTTTTGATCCTTCGATGTCGGCTCTTCCTATCATTGCGAAGCAGAATTCGCCAAGCGTTGGATTGTTCACCCACTAATAGGGAACGTGAGCTGGGTTTAGAN
OdiliabainaeLN846131                               AGTTAAGGAACGGACTCCCTGGAATCGG-TTCAGCCGTAGATAGGGACGTTGTTTCCGTAAAGCATCGCGGTTTCTGTGATGTCTCGTGTTCTCTGGACGGCCCTTGAAAAACCAAGGAAGGCTATTAATCTGTGCTGCATCGTACCGATATCCGCATCAGGTCTCCAAGGTGAACAGCCTCTAGTCGATAGAATAATGTAGGTAAGGGAAGTCGGCAAATTAGATCCGTAACTTCGGGAAAAGGATTGGCTCCAGTGACCGGGTCGGTTGGCTTGTTAACTGATGCTTGTGCGGTTTCGTCCGTGGCTGGCTGA-TACTAACGTTGATGCTGGACTAGTGACATGACTGCCTTGTGGACGTTTTCAGGTGTGTGCTTTGTCTTCGGACTTAGTATCCTGATCGACCATCAAAACGGTCGAACTGGAACTGGTACGGACTCGGGGAATCCGACTGTCTAATTAAAACAGAGGAGACAGATGGTCCTTGCGGACGTTTACTGTCTCTGATTTCTGCCCAGTGCTCTGAATGTTAAATCGTAGTAATTCGAGTAAGCGCGGGTAAACGGCGGGAGTAACTATGACTCTCTTAAGGTAGCCAAATGCCTCGTCAGCTAACTACTGACGCGCATGAATGGATTAACGAGATTCCCACTGTCCCTAACTACTATCTAGCGAAACCACAGCCAAGGGAACGGGCTTGGCAAAAATAGCGGGGAAAGAAGACCCTGTTGAGCTTGACTCTAGTTTGACATTGTGAAGAGTCATGAGAGGTGTAGCATAGGTGGGAGACTTCGGTCGACAATGAAATACCACCACTTTCATCGATTCTTTACTTATTCGGTGAGAAGAGAATTGAGCTTTACGGCTCTTTT---TTCTTTGTATTAAGCAAAGCCACCTGGTGGTATTGCGACTCTCGCCGAAGACAGTGTCAGGCGGGGAGTTTGACTGGGGCGGTACATCTGTCAAACTGTAACGCAGGTGTCCTAAGGCTAGCTCAGAGAGGACGGAAACCTCTCGTAGAGCAAAAGGGCAAAAGCTCGCTTGATCTTGACTTTCAGTACGAGTACAGACCGCGAAAGCGTGGCCTATCGATCCTTTTAATCCAGATGGTTTCTGGTAAGAGGTGTCAGAAAAGTTACCACAGGGATAACTGGCTTGTGGCAGCCAAGCGTCCATAGCGACGTTGCTTTTTGATCCTTCGATGTCGGCTCTTCCTATCATTGCGAAGCAGAATTCGCCAAGCGTTGGATTGTTCACCCACTAATAGGGAACGTGAGCTGGGTTTAGAN
