# Supplementary material for: Boehmiella wilsoni (Nematoda, Heligmosomoidea, Boehmiellidae fam. nov.), found in Amazonian rodents
Source: Int J Parasitol Parasites Wildl. 2020 Aug 27;13:119–29. doi: 10.1016/j.ijppaw.2020.08.003 (PMC7508696; doi:10.1016/j.ijppaw.2020.08.003)
Supplement: Multimedia component 3 [file mmc3.zip]

Archive with 1 entries (1 files):
- ijppaw_521_Supplementary_file_S5_Matrix18S27x794_substit_satur_tests_mmc3.log
