# Supplementary material for: Boehmiella wilsoni (Nematoda, Heligmosomoidea, Boehmiellidae fam. nov.), found in Amazonian rodents
Source: Int J Parasitol Parasites Wildl. 2020 Aug 27;13:119–29. doi: 10.1016/j.ijppaw.2020.08.003 (PMC7508696; doi:10.1016/j.ijppaw.2020.08.003)
Supplement: Multimedia component 3 [file mmc3.zip › ijppaw_521_Supplementary_file_S5_Matrix18S27x794_substit_satur_tests_mmc3.log]

Test of substitution saturation (Xia et al. 2003; Xia and Lemey 2009)

Testing whether the observed Iss is significantly
lower than Iss.c.

Part I. For a symmetrical tree.
========================================================
Prop. invar. sites                0,0000
Mean H                            0,2262
Standard Error                    0,0309
Hmax                              1,8939
Iss                               0,1195
Iss.c                             0,7539
T                                20,5500
DF                              793
Prob (Two-tailed)                 0,0000
95% Lower Limit                   0,0589
95% Upper Limit                   0,1801

========================================================
Part II. For an extreme asymmetrical (and generally very
unlikely) tree.
========================================================
Iss.c                             0,4883
T                                11,9474
DF                              793
Prob (Two-tailed)                 0,0000

95% Lower Limit                   0,0589
95% Upper Limit                   0,1801

========================================================

Interpretation of results:
               Significant Difference
               ----------------------
               Yes                 No
-------------------------------------------------------
Iss < Iss.c    Little             Substantial
               saturation         saturation
-------------------------------------------------------
Iss > Iss.c    Useless            Very poor
               sequences          for phylogenetics
-------------------------------------------------------

Please cite:

Xia, X., Z. Xie, M. Salemi, L. Chen, Y. Wang. 2003. An index of substitution saturation and its application. Molecular Phylogenetics and Evolution 26:1-7.

Xia, X. and Lemey, P. 2009. Assessing substitution saturation with DAMBE. Pp. 615-630 in Philippe Lemey, Marco Salemi and Anne-Mieke Vandamme, eds. The Phylogenetic Handbook: A Practical Approach to DNA and Protein Phylogeny. 2nd edition Cambridge University Press.
