# Supplementary material for: Boehmiella wilsoni (Nematoda, Heligmosomoidea, Boehmiellidae fam. nov.), found in Amazonian rodents
Source: Int J Parasitol Parasites Wildl. 2020 Aug 27;13:119–29. doi: 10.1016/j.ijppaw.2020.08.003 (PMC7508696; doi:10.1016/j.ijppaw.2020.08.003)
Supplement: Multimedia component 4 [file mmc4.zip › ijppaw_521_Supplementary_file_S6_Matrix28S37x1293_substit_satur_tests_mmc4.log]

Test of substitution saturation (Xia et al. 2003; Xia and Lemey 2009)

Analysis performed on all sites.

Testing whether the observed Iss is significantly lower than Iss.c.
  IssSym is Iss.c assuming a symmetrical topology.
  IssAsym is Iss.c assuming an asymmetrical topology.

NumOTU       Iss  Iss.cSym       T    DF        P Iss.cAsym       T    DF        P
==========================================================================================
     4     0,021     0,829 152,453  1292   0,0000     0,798 146,519  1292   0,0000
     8     0,023     0,802 109,872  1292   0,0000     0,699  95,441  1292   0,0000
    16     0,025     0,785  85,810  1292   0,0000     0,596  64,496  1292   0,0000
    32     0,028     0,765  68,529  1292   0,0000     0,474  41,488  1292   0,0000
Note: two-tailed tests are used.

==========================================================================================
Interpretation of results:
               Significant Difference
               ----------------------
               Yes                 No
-------------------------------------------------------
Iss < Iss.c    Little             Substantial
               saturation         saturation
-------------------------------------------------------
Iss > Iss.c    Useless            Very poor
               sequences          for phylogenetics
--------------------------------------------------------------

Please cite:

Xia, X., Z. Xie, M. Salemi, L. Chen, Y. Wang. 2003. An index of substitution saturation and its application. Molecular Phylogenetics and Evolution 26:1-7.

Xia, X. and Lemey, P. 2009. Assessing substitution saturation with DAMBE. Pp. 615-630 in Philippe Lemey, Marco Salemi and Anne-Mieke Vandamme, eds. The Phylogenetic Handbook: A Practical Approach to DNA and Protein Phylogeny. 2nd edition Cambridge University Press.
