# Supplementary material for: Boehmiella wilsoni (Nematoda, Heligmosomoidea, Boehmiellidae fam. nov.), found in Amazonian rodents
Source: Int J Parasitol Parasites Wildl. 2020 Aug 27;13:119–29. doi: 10.1016/j.ijppaw.2020.08.003 (PMC7508696; doi:10.1016/j.ijppaw.2020.08.003)
Supplement: Multimedia component 5 [file mmc5.zip › ijppaw_521_Supplementary_file_S7_Matrix18S27x794_ML.model_mmc5.log]

P A U P *
Version 4.0a (build 166) for 32-bit Microsoft Windows (built on Sep  1 2019 at 18:49:48)
Thu Nov 14 14:42:41 2019

        -----------------------------NOTICE-----------------------------
          This is a test version that is still changing rapidly.
          It will expire on 1 Feb 2020.

          Please report bugs to dave@phylosolutions.com
        ----------------------------------------------------------------

Running on IA-32 architecture (64-bit word length)
SSE vectorization enabled
SSSE3 instructions supported
Multithreading enabled for likelihood using Pthreads

Processing of file "Matriz18S27x794distp.fasta.nex" begins...

Data read in DNA format

Data matrix has 27 taxa, 794 characters
Valid character-state symbols: ACGT
Missing data identified by '?'
Gaps identified by '-'
"Equate" macros in effect:
   R,r ==> {AG}
   Y,y ==> {CT}
   M,m ==> {AC}
   K,k ==> {GT}
   S,s ==> {CG}
   W,w ==> {AT}
   H,h ==> {ACT}
   B,b ==> {CGT}
   V,v ==> {ACG}
   D,d ==> {AGT}
   N,n ==> {ACGT}

Character types changed:
  Of 794 total characters:
    All characters are of type 'unord'
    All characters have equal weight

*** Skipping "NOTES" block

NOTE: PAUP* does not support the "CodeSet" command.  It has been skipped.

*** Skipping "MESQUITECHARMODELS" block

*** Skipping "MESQUITE" block

Processing of input file "Matriz18S27x794distp.fasta.nex" completed.

paup> NJ BioNJ;

Neighbor-joining search settings:
  Using BioNJ method
  Ties (if encountered) will be broken systematically
  Distance measure = uncorrected ("p")
  794 characters are included
  All characters have equal weight
  (Tree is unrooted)

Neighbor-joining tree:

/- AncylostomacaninumAJ920347
|
+----------- NecatoramericanusAJ920348
|
|                                     /---------------- Boehmiellawilsoni
|                                     |
|                                     +---- HerpetostrongyluspythonisAJ92035
|                                 /---+
|                                 |   |/- AustrostrongylusvictoriensisJX87
|                                 |   ||
|                                 |   \+/- NicollinacameroniAJ920357
|                                 |    ||
|                                 |    \+       / TravassostrongyluscallisJX877677
|                                 |     \-------+
|                                 |             \ TravassostrongylusorloffiJX87767
|                        /--------+
|                        |        |      /-------------- HeligmosomoidespolygyrusAJ920355
|                        |        |      |
|                        |        | /----+       /------------- NippostrongylusbrasiliensisAJ920
|                        |        | |    |       |
|                        |        | |    \-------+          /---- HassalstrongylusspJX877679
|                        |        | |            |          |
|                        |        | |            \----------+ /---- VexillataconvolutaJX877672
|                        |        \-+                       \-+
|                        |          |                         \ CarolinensisperezponcedeleoniJX8
|                        |          |
|                        |          |        /--- ViannaiaviannaiJX877681
|                        |          |        |
|                        |          \--------+--- ViannaiadidelphisJX877676
|                        |                   |
|                    /---+                   + ViannaiahamataJX877680
|                    |   |                   |
|                    |   |                   \ ViannaiaminispiculaJX877682
|                    |   |
|                    |   |          /------------- HaemonchuscontortusEU086375
|                    |   |        /-+
|                    |   |        | \----- TrichostrongyluscolubriformisAJ9
|                    |   |     /--+
|                    |   |     |  |        /---- OstertagiaostertagiAF036598
|                    |   |     |  \--------+
|                    |   | /---+           \----- OstertagialeptospicularisAJ92035
\--------------------+   | |   |
                     |   |/+   \------------------- AmidostomumcygniAJ920353
                     |   |||
                     |   |||            /--------- NematodirellacameliJX305977
                     |   ||\------------+
                     |   \+             \------------------ NematodirusbattusAJ920360
                     |    |
                     |    |/--------------- FilarinemaflagriferAJ920354
                     |    \+
                     |     \------------- Tetrabothriostrongylusmackerrasa
                     |
                     \--------- OswaldocruziaspJX87766

Tree found by neighbor-joining method stored in tree buffer
Note: Ties were encountered; neighbor-joining tree may not be unique
Time used for tree calculation = 0.00 sec (CPU time = 0.00 sec)

paup> AutoModel DT lset=BIC;

Evaluating models for tree 1:

                                     ----- K -----
     #  Model                 -lnL   subst   total            AICc             BIC
----------------------------------------------------------------------------------
     1  JC                2198.773       0      51        4506.695        4738.078
     2  JC+I              2060.548       1      52        4232.535        4468.305
     3  JC+G              2085.657       1      52        4282.753        4518.522
     4  JC+I+G            2051.416       2      53        4216.568        4456.718
     5  F81               2188.895       3      54        4493.828        4738.352
     6  F81+I             2049.744       4      55        4217.836        4466.728
     7  F81+G             2075.092       4      55        4268.531        4517.424
     8  F81+I+G           2040.403       5      56        4201.469        4454.724
     9  K80               2164.385       1      52        4440.209        4675.979
    10  K80+I             2023.836       2      53        4161.408        4401.558
    11  K80+G             2049.720       2      53        4213.176        4453.326
    12  K80+I+G           2013.952       3      54        4143.942        4388.467
    13  HKY               2153.630       4      55        4425.608        4674.500
    14  HKY+I             2010.747       5      56        4142.157        4395.411
    15  HKY+G             2037.190       5      56        4195.043        4448.297
    16  HKY+I+G           2000.343       6      57        4123.670        4381.280
    17  TrNef             2162.980       2      53        4439.694        4679.844
    18  TrNef+I           2023.540       3      54        4163.118        4407.642
    19  TrNef+G           2048.859       3      54        4213.756        4458.281
    20  TrNef+I+G         2013.707       4      55        4145.761        4394.653
    21  TrN               2150.847       5      56        4422.356        4675.610
    22  TrN+I             2009.783       6      57        4142.549        4400.159
    23  TrN+G             2035.122       6      57        4193.228        4450.838
    24  TrN+I+G           1999.361       7      58        4124.034        4385.993
    25  K81               2160.341       2      53        4434.418        4674.568
    26  K81+I             2019.791       3      54        4155.620        4400.144
    27  K81+G             2045.702       3      54        4207.442        4451.966
    28  K81+I+G           2009.888       4      55        4138.122        4387.015
    29  K81uf             2149.772       5      56        4420.207        4673.461
    30  K81uf+I           2007.238       6      57        4137.461        4395.071
    31  K81uf+G           2033.639       6      57        4190.261        4447.871
    32  K81uf+I+G         1996.784       7      58        4118.879        4380.839
    33  TIMef             2158.947       3      54        4433.932        4678.457
    34  TIMef+I           2019.499       4      55        4157.345        4406.237
    35  TIMef+G           2044.849       4      55        4208.044        4456.937
    36  TIMef+I+G         2009.659       5      56        4139.980        4393.235
    37  TIM               2147.004       6      57        4416.992        4674.602
    38  TIM+I             2006.247       7      58        4137.805        4399.764
    39  TIM+G             2031.540       7      58        4188.391        4450.350
    40  TIM+I+G           1995.812       8      59        4119.270        4385.572
    41  TVMef             2150.156       4      55        4418.659        4667.551
    42  TVMef+I           2011.072       5      56        4142.805        4396.060
    43  TVMef+G           2035.639       5      56        4191.940        4445.194
    44  TVMef+I+G         2000.183       6      57        4123.349        4380.959
    45  TVM               2141.760       7      58        4408.831        4670.790
    46  TVM+I             2001.147       8      59        4129.939        4396.241
    47  TVM+G             2026.595       8      59        4180.835        4447.137
    48  TVM+I+G           1990.055       9      60        4110.097        4380.735
    49  SYM               2148.773       5      56        4418.209        4671.464
    50  SYM+I             2010.729       6      57        4144.441        4402.051
    51  SYM+G             2034.673       6      57        4192.330        4449.940
    52  SYM+I+G           1999.964       7      58        4125.240        4387.200
    53  GTR               2139.035       8      59        4405.715        4672.017
    54  GTR+I             2000.063       9      60        4130.112        4400.750
    55  GTR+G             2024.429       9      60        4178.844        4449.483
    56  GTR+I+G           1989.174      10      61        4110.681        4385.650

Model selection results for AICc:

                                                                     delta        AICc     cumul
     #  Model                 -lnL       K            AICc            AICc      weight    weight
------------------------------------------------------------------------------------------------
    48  TVM+I+G           1990.055      60        4110.097           0.000      0.5640    0.5640
    56  GTR+I+G           1989.174      61        4110.681           0.585      0.4210    0.9850
    32  K81uf+I+G         1996.784      58        4118.879           8.783      0.0070    0.9920
    40  TIM+I+G           1995.812      59        4119.270           9.174      0.0057    0.9977
    44  TVMef+I+G         2000.183      57        4123.349          13.253      0.0007    0.9985
    16  HKY+I+G           2000.343      57        4123.670          13.573      0.0006    0.9991
    24  TrN+I+G           1999.361      58        4124.034          13.937      0.0005    0.9997
    52  SYM+I+G           1999.964      58        4125.240          15.144      0.0003    0.9999
    46  TVM+I             2001.147      59        4129.939          19.842   2.77e-005    1.0000
    54  GTR+I             2000.063      60        4130.112          20.015   2.54e-005    1.0000
    30  K81uf+I           2007.238      57        4137.461          27.364   6.45e-007    1.0000
    38  TIM+I             2006.247      58        4137.805          27.708   5.43e-007    1.0000
    28  K81+I+G           2009.888      55        4138.122          28.025   4.63e-007    1.0000
    36  TIMef+I+G         2009.659      56        4139.980          29.883   1.83e-007    1.0000
    14  HKY+I             2010.747      56        4142.157          32.060   6.16e-008    1.0000
    22  TrN+I             2009.783      57        4142.549          32.452   5.06e-008    1.0000
    42  TVMef+I           2011.072      56        4142.805          32.709   4.45e-008    1.0000
    12  K80+I+G           2013.952      54        4143.942          33.845   2.52e-008    1.0000
    50  SYM+I             2010.729      57        4144.441          34.344   1.97e-008    1.0000
    20  TrNef+I+G         2013.707      55        4145.761          35.664   1.02e-008    1.0000
    26  K81+I             2019.791      54        4155.620          45.523   7.35e-011    1.0000
    34  TIMef+I           2019.499      55        4157.345          47.248   3.10e-011    1.0000
    10  K80+I             2023.836      53        4161.408          51.311   4.07e-012    1.0000
    18  TrNef+I           2023.540      54        4163.118          53.021   1.73e-012    1.0000
    55  GTR+G             2024.429      60        4178.844          68.747   6.65e-016    1.0000
    47  TVM+G             2026.595      59        4180.835          70.738   2.46e-016    1.0000
    39  TIM+G             2031.540      58        4188.391          78.294   5.62e-018    1.0000
    31  K81uf+G           2033.639      57        4190.261          80.164   2.21e-018    1.0000
    43  TVMef+G           2035.639      56        4191.940          81.843   9.53e-019    1.0000
    51  SYM+G             2034.673      57        4192.330          82.233   7.84e-019    1.0000
    23  TrN+G             2035.122      57        4193.228          83.131   5.01e-019    1.0000
    15  HKY+G             2037.190      56        4195.043          84.946   2.02e-019    1.0000
     8  F81+I+G           2040.403      56        4201.469          91.372   8.13e-021    1.0000
    27  K81+G             2045.702      54        4207.442          97.345   4.10e-022    1.0000
    35  TIMef+G           2044.849      55        4208.044          97.947   3.04e-022    1.0000
    11  K80+G             2049.720      53        4213.176         103.079   2.33e-023    1.0000
    19  TrNef+G           2048.859      54        4213.756         103.659   1.75e-023    1.0000
     4  JC+I+G            2051.416      53        4216.568         106.471   4.28e-024    1.0000
     6  F81+I             2049.744      55        4217.836         107.739   2.27e-024    1.0000
     2  JC+I              2060.548      52        4232.535         122.438   1.46e-027    1.0000
     7  F81+G             2075.092      55        4268.531         158.435   2.23e-035    1.0000
     3  JC+G              2085.657      52        4282.753         172.656   1.82e-038    1.0000
    53  GTR               2139.035      59        4405.715         295.618   3.62e-065    1.0000
    45  TVM               2141.760      58        4408.831         298.734   7.62e-066    1.0000
    37  TIM               2147.004      57        4416.992         306.896   1.29e-067    1.0000
    49  SYM               2148.773      56        4418.209         308.112   7.01e-068    1.0000
    41  TVMef             2150.156      55        4418.659         308.562   5.60e-068    1.0000
    29  K81uf             2149.772      56        4420.207         310.110   2.58e-068    1.0000
    21  TrN               2150.847      56        4422.356         312.259   8.81e-069    1.0000
    13  HKY               2153.630      55        4425.608         315.511   1.73e-069    1.0000
    33  TIMef             2158.947      54        4433.932         323.836   2.70e-071    1.0000
    25  K81               2160.341      53        4434.418         324.321   2.12e-071    1.0000
    17  TrNef             2162.980      53        4439.694         329.597   1.51e-072    1.0000
     9  K80               2164.385      52        4440.209         330.112   1.17e-072    1.0000
     5  F81               2188.895      54        4493.828         383.731   2.66e-084    1.0000
     1  JC                2198.773      51        4506.695         396.598   4.28e-087    1.0000

Model selection results for BIC:

                                                                     delta         BIC     cumul
     #  Model                 -lnL       K             BIC             BIC      weight    weight
------------------------------------------------------------------------------------------------
    48  TVM+I+G           1990.055      60        4380.735           0.000      0.2524    0.2524
    32  K81uf+I+G         1996.784      58        4380.839           0.103      0.2397    0.4921
    44  TVMef+I+G         2000.183      57        4380.959           0.224      0.2257    0.7178
    16  HKY+I+G           2000.343      57        4381.280           0.544      0.1923    0.9101
    40  TIM+I+G           1995.812      59        4385.572           4.837      0.0225    0.9326
    56  GTR+I+G           1989.174      61        4385.650           4.915      0.0216    0.9542
    24  TrN+I+G           1999.361      58        4385.993           5.258      0.0182    0.9724
    28  K81+I+G           2009.888      55        4387.015           6.279      0.0109    0.9834
    52  SYM+I+G           1999.964      58        4387.200           6.464      0.0100    0.9933
    12  K80+I+G           2013.952      54        4388.467           7.731      0.0053    0.9986
    36  TIMef+I+G         2009.659      56        4393.235          12.499      0.0005    0.9991
    20  TrNef+I+G         2013.707      55        4394.653          13.918      0.0002    0.9993
    30  K81uf+I           2007.238      57        4395.071          14.335      0.0002    0.9995
    14  HKY+I             2010.747      56        4395.411          14.676      0.0002    0.9997
    42  TVMef+I           2011.072      56        4396.060          15.325      0.0001    0.9998
    46  TVM+I             2001.147      59        4396.241          15.506      0.0001    0.9999
    38  TIM+I             2006.247      58        4399.764          19.029   1.86e-005    0.9999
    26  K81+I             2019.791      54        4400.144          19.409   1.54e-005    1.0000
    22  TrN+I             2009.783      57        4400.159          19.424   1.53e-005    1.0000
    54  GTR+I             2000.063      60        4400.750          20.015   1.14e-005    1.0000
    10  K80+I             2023.836      53        4401.558          20.822   7.60e-006    1.0000
    50  SYM+I             2010.729      57        4402.051          21.316   5.94e-006    1.0000
    34  TIMef+I           2019.499      55        4406.237          25.502   7.32e-007    1.0000
    18  TrNef+I           2023.540      54        4407.642          26.907   3.63e-007    1.0000
    43  TVMef+G           2035.639      56        4445.194          64.459   2.54e-015    1.0000
    47  TVM+G             2026.595      59        4447.137          66.402   9.62e-016    1.0000
    31  K81uf+G           2033.639      57        4447.871          67.135   6.67e-016    1.0000
    15  HKY+G             2037.190      56        4448.297          67.562   5.39e-016    1.0000
    55  GTR+G             2024.429      60        4449.483          68.747   2.98e-016    1.0000
    51  SYM+G             2034.673      57        4449.940          69.205   2.37e-016    1.0000
    39  TIM+G             2031.540      58        4450.350          69.615   1.93e-016    1.0000
    23  TrN+G             2035.122      57        4450.838          70.102   1.51e-016    1.0000
    27  K81+G             2045.702      54        4451.966          71.231   8.60e-017    1.0000
    11  K80+G             2049.720      53        4453.326          72.591   4.36e-017    1.0000
     8  F81+I+G           2040.403      56        4454.724          73.988   2.17e-017    1.0000
     4  JC+I+G            2051.416      53        4456.718          75.983   7.99e-018    1.0000
    35  TIMef+G           2044.849      55        4456.937          76.202   7.16e-018    1.0000
    19  TrNef+G           2048.859      54        4458.281          77.545   3.66e-018    1.0000
     6  F81+I             2049.744      55        4466.728          85.993   5.36e-020    1.0000
     2  JC+I              2060.548      52        4468.305          87.570   2.44e-020    1.0000
     7  F81+G             2075.092      55        4517.424         136.689   5.26e-031    1.0000
     3  JC+G              2085.657      52        4518.522         137.787   3.03e-031    1.0000
    41  TVMef             2150.156      55        4667.551         286.816   1.32e-063    1.0000
    45  TVM               2141.760      58        4670.790         290.055   2.62e-064    1.0000
    49  SYM               2148.773      56        4671.464         290.728   1.87e-064    1.0000
    53  GTR               2139.035      59        4672.017         291.282   1.42e-064    1.0000
    29  K81uf             2149.772      56        4673.461         292.726   6.88e-065    1.0000
    13  HKY               2153.630      55        4674.500         293.765   4.09e-065    1.0000
    25  K81               2160.341      53        4674.568         293.833   3.96e-065    1.0000
    37  TIM               2147.004      57        4674.602         293.867   3.89e-065    1.0000
    21  TrN               2150.847      56        4675.610         294.875   2.35e-065    1.0000
     9  K80               2164.385      52        4675.979         295.244   1.95e-065    1.0000
    33  TIMef             2158.947      54        4678.457         297.722   5.66e-066    1.0000
    17  TrNef             2162.980      53        4679.844         299.109   2.83e-066    1.0000
     1  JC                2198.773      51        4738.078         357.342   6.40e-079    1.0000
     5  F81               2188.895      54        4738.352         357.617   5.58e-079    1.0000

Model selection results for DT:

                                                                     delta
     #  Model                 -lnL       K              DT              DT
--------------------------------------------------------------------------
    32  K81uf+I+G         1996.784      58        0.001890        0.000000
    48  TVM+I+G           1990.055      60        0.002075        0.000185
    56  GTR+I+G           1989.174      61        0.002131        0.000241
    40  TIM+I+G           1995.812      59        0.002193        0.000303
    16  HKY+I+G           2000.343      57        0.002203        0.000312
    24  TrN+I+G           1999.361      58        0.002537        0.000647
    44  TVMef+I+G         2000.183      57        0.002629        0.000739
    52  SYM+I+G           1999.964      58        0.002649        0.000759
    28  K81+I+G           2009.888      55        0.002861        0.000970
    36  TIMef+I+G         2009.659      56        0.002915        0.001024
    12  K80+I+G           2013.952      54        0.003228        0.001337
    20  TrNef+I+G         2013.707      55        0.003304        0.001414
     8  F81+I+G           2040.403      56        0.005186        0.003296
    30  K81uf+I           2007.238      57        0.005477        0.003587
    14  HKY+I             2010.747      56        0.005581        0.003691
    46  TVM+I             2001.147      59        0.005797        0.003907
    38  TIM+I             2006.247      58        0.005890        0.004000
    22  TrN+I             2009.783      57        0.005972        0.004082
    54  GTR+I             2000.063      60        0.006038        0.004148
     4  JC+I+G            2051.416      53        0.006638        0.004748
    26  K81+I             2019.791      54        0.006781        0.004891
    34  TIMef+I           2019.499      55        0.006819        0.004928
    10  K80+I             2023.836      53        0.006958        0.005068
    18  TrNef+I           2023.540      54        0.007004        0.005113
    50  SYM+I             2010.729      57        0.007492        0.005601
    42  TVMef+I           2011.072      56        0.007551        0.005661
     6  F81+I             2049.744      55        0.008262        0.006372
    43  TVMef+G           2035.639      56        0.008729        0.006839
    51  SYM+G             2034.673      57        0.008853        0.006962
     2  JC+I              2060.548      52        0.009241        0.007351
    55  GTR+G             2024.429      60        0.009295        0.007405
     7  F81+G             2075.092      55        0.009448        0.007557
    47  TVM+G             2026.595      59        0.009545        0.007655
    27  K81+G             2045.702      54        0.009640        0.007750
    35  TIMef+G           2044.849      55        0.009653        0.007763
    11  K80+G             2049.720      53        0.009661        0.007770
    19  TrNef+G           2048.859      54        0.009696        0.007806
    39  TIM+G             2031.540      58        0.009804        0.007914
    23  TrN+G             2035.122      57        0.009906        0.008016
     3  JC+G              2085.657      52        0.010040        0.008150
    31  K81uf+G           2033.639      57        0.010285        0.008395
    15  HKY+G             2037.190      56        0.010403        0.008513
    45  TVM               2141.760      58        0.013634        0.011744
    29  K81uf             2149.772      56        0.013638        0.011748
    53  GTR               2139.035      59        0.013651        0.011761
    37  TIM               2147.004      57        0.013665        0.011775
    13  HKY               2153.630      55        0.013698        0.011808
    21  TrN               2150.847      56        0.013741        0.011851
    33  TIMef             2158.947      54        0.013756        0.011866
    17  TrNef             2162.980      53        0.013835        0.011945
    25  K81               2160.341      53        0.013900        0.012010
     9  K80               2164.385      52        0.013964        0.012074
    49  SYM               2148.773      56        0.014122        0.012232
     5  F81               2188.895      54        0.014137        0.012247
    41  TVMef             2150.156      55        0.014270        0.012380
     1  JC                2198.773      51        0.014444        0.012554

Command to set TVM+I+G model chosen by AICc would be:

  LSet nst=6 rclass=(abcdbe) rmatrix=(4.244448 20.146509 9.3055426 2.117723 20.146509)
      basefreq=(0.27016071 0.18943518 0.24953094) rates=gamma shape=0.49681359 pinv=0.78559979;

Command to set K81uf+I+G model chosen by DT would be:

  LSet nst=6 rclass=(abccba) rmatrix=(1 7.9579865 2.4572677 2.4572677 7.9579865) basefreq=(0.2815699
      0.18662163 0.23801441) rates=gamma shape=0.53368829 pinv=0.79312136;

Applying command to set TVM+I+G model chosen by BIC:

paup> LSet nst=6 rclass=(abcdbe) rmatrix=(4.244448 20.146509 9.3055426 2.117723 20.146509)
          basefreq=(0.27016071 0.18943518 0.24953094) rates=gamma shape=0.49681359 pinv=0.78559979;

Time used for model selection = 32.20 sec (CPU time = 32.16 sec)
