# Supplementary material for: Boehmiella wilsoni (Nematoda, Heligmosomoidea, Boehmiellidae fam. nov.), found in Amazonian rodents
Source: Int J Parasitol Parasites Wildl. 2020 Aug 27;13:119–29. doi: 10.1016/j.ijppaw.2020.08.003 (PMC7508696; doi:10.1016/j.ijppaw.2020.08.003)
Supplement: Multimedia component 6 [file mmc6.zip › ijppaw_521_Supplementary_file_S8_Matrix28S37x1293_ML.model_mmc6.log]

P A U P *
Version 4.0a (build 166) for 32-bit Microsoft Windows (built on Sep  1 2019 at 18:49:48)
Thu Nov 14 14:59:33 2019

        -----------------------------NOTICE-----------------------------
          This is a test version that is still changing rapidly.
          It will expire on 1 Feb 2020.

          Please report bugs to dave@phylosolutions.com
        ----------------------------------------------------------------

Running on IA-32 architecture (64-bit word length)
SSE vectorization enabled
SSSE3 instructions supported
Multithreading enabled for likelihood using Pthreads

Processing of file "Matriz28S37x1293distp.fasta.nex" begins...

Data read in DNA format

Data matrix has 37 taxa, 1293 characters
Valid character-state symbols: ACGT
Missing data identified by '?'
Gaps identified by '-'
"Equate" macros in effect:
   R,r ==> {AG}
   Y,y ==> {CT}
   M,m ==> {AC}
   K,k ==> {GT}
   S,s ==> {CG}
   W,w ==> {AT}
   H,h ==> {ACT}
   B,b ==> {CGT}
   V,v ==> {ACG}
   D,d ==> {AGT}
   N,n ==> {ACGT}

Character types changed:
  Of 1293 total characters:
    All characters are of type 'unord'
    All characters have equal weight

*** Skipping "NOTES" block

NOTE: PAUP* does not support the "CodeSet" command.  It has been skipped.

*** Skipping "MESQUITECHARMODELS" block

*** Skipping "MESQUITE" block

Processing of input file "Matriz28S37x1293distp.fasta.nex" completed.

paup> NJ BioNJ;

Neighbor-joining search settings:
  Using BioNJ method
  Ties (if encountered) will be broken systematically
  Distance measure = uncorrected ("p")
  1293 characters are included
  All characters have equal weight
  (Tree is unrooted)

Neighbor-joining tree:

/------- AncylostomacaninumAM039739
|
| /------------ NecatoramericanusAM039740
| |
| |           /------------- Boehmiellawilsoni
| |           |
| |          /+                                / NematodirusbattusAM039752
| |          ||  /-----------------------------+
| |          ||  |                             \ NematodirushelvetianusLN715238
| |          |\--+
| |          |   \-------------------------- HeligmosomoidespolygyrusAM039747
| |          |
| |          |            /---------------------- HaemonchuscontortusAM039742
| |          |            |
| |          |      /-----+                                   / NippostrongylusmagnusLN715229
| |          |      |     |                                   |
| |          |      |     |                                   + OdiliabainaeLN846131
| |          |     /+     \-----------------------------------+
| |          |     ||                                         \--- NippostrongylusbrasiliensisAM039
| |          |     ||
| |         /+     |\-------------------- AmidostomumcygniAM039745
| |         ||     |
| |         ||     |      /--------------------------- OstertagialeptospicularisAM03974
| |         ||     |      |
| |         || /---+      |    /------- GraphidiumstrigosumLN715219
| |         || |   |      |    |
| |         || |   |  /---+   /+/ TeladorsagiacircumcinctaLN715236
| |         || |   |  |   |   |||
| |         || |   |  |   |   ||+ HyostrongylusrubidusLN715237
\-+         || |   |  |   \---+\+
  |         || |   |  |       | \--- CamelostrongylusmentulatusLN7152
  |         || |   \--+       |
  |         || |      |       \- TrichostrongyluscolubriformisAM0
  |         |\-+      |
  |         |  |      |  /------- CooperiacurticeiLN715235
  |         |  |      |/-+
  |         |  |      || \----------------------------------------- OllulanustricuspisLN715220
  |         |  |      \+
  |         |  |       +-- LibyostrongylusdouglassiLN715233
  |         |  |       |
  |       /-+  |       \----------------------- DromaeostrongylusbicuspisLN71521
  |       | |  |
  |       | |  \--------------------- FilarinemaflagriferAM039746
  |       | |
  |       | |    /--------- HerpetostrongyluspythonisAM03975
  |       | |   /+
  |       | |   |\----- WoolleyamonodelphisLN846132
  |       | |   |
  |       | |   |/--- AustrostrongyluschandleriLN71522
  |       | |  /+|
  |       | |  ||+--- SutarostrongylusjohnsoniLN715225
  |       | |  |||
  |       | |  |\+ PatricialinahickmaniLN715227
  |       | | /+ |
  |       | | || \ ParaustrostrongylusbettongiaLN71
  |       | | ||
  \-------+ |/+|  /---- BeveridgiellaiotaLN715228
          | |||\--+
          | |||   \------ ViannaiahamataLBCE20600
          | |||
          | \+\-- NicollinacameroniAM039749
          |  |
          |  |/---------- PeramelistrongylusskedastosLN715
          |  ||
          |  \+       / MackerrastrongylusisoodonLN71522
          |   |/------+
          |   ||      \-- TachynemabaylisiLN715223
          |   \+
          |    \--- Tetrabothriostrongylusmackerrasa
          |
          |              /- AmphicephaloidesthylogaleLN71523
          \--------------+
                         \--- GlobocephaloidesmacropodisLN7152

Tree found by neighbor-joining method stored in tree buffer
Note: Ties were encountered; neighbor-joining tree may not be unique
Time used for tree calculation = 0.00 sec (CPU time = 0.00 sec)

paup> AutoModel DT lset=BIC;

Evaluating models for tree 1:

                                     ----- K -----
     #  Model                 -lnL   subst   total            AICc             BIC
----------------------------------------------------------------------------------
     1  JC                2868.090       0      71        5886.553        6244.875
     2  JC+I              2732.165       1      72        5616.947        5980.190
     3  JC+G              2779.256       1      72        5711.128        6074.371
     4  JC+I+G            2720.448       2      73        5595.760        5963.921
     5  F81               2860.915       3      74        5878.944        6252.020
     6  F81+I             2726.193       4      75        5611.753        5989.740
     7  F81+G             2772.408       4      75        5704.183        6082.169
     8  F81+I+G           2714.551       5      76        5590.728        5973.622
     9  K80               2840.583       1      72        5833.782        6197.025
    10  K80+I             2704.102       2      73        5563.067        5931.229
    11  K80+G             2751.603       2      73        5658.069        6026.231
    12  K80+I+G           2691.968       3      74        5541.049        5914.125
    13  HKY               2833.291       4      75        5825.950        6203.937
    14  HKY+I             2698.374       5      76        5558.373        5941.267
    15  HKY+G             2744.717       5      76        5651.060        6033.953
    16  HKY+I+G           2686.338       6      77        5536.563        5924.360
    17  TrNef             2837.415       2      73        5829.693        6197.854
    18  TrNef+I           2703.399       3      74        5563.912        5936.988
    19  TrNef+G           2748.794       3      74        5654.702        6027.778
    20  TrNef+I+G         2691.202       4      75        5541.771        5919.757
    21  TrN               2828.850       5      76        5819.325        6202.219
    22  TrN+I             2697.326       6      77        5558.538        5946.335
    23  TrN+G             2740.855       6      77        5645.597        6033.394
    24  TrN+I+G           2685.103       7      78        5536.358        5929.054
    25  K81               2839.836       2      73        5834.535        6202.696
    26  K81+I             2703.269       3      74        5563.652        5936.728
    27  K81+G             2750.832       3      74        5658.777        6031.853
    28  K81+I+G           2691.233       4      75        5541.833        5919.819
    29  K81uf             2832.587       5      76        5826.798        6209.692
    30  K81uf+I           2697.585       6      77        5559.056        5946.853
    31  K81uf+G           2743.994       6      77        5651.874        6039.671
    32  K81uf+I+G         2685.627       7      78        5537.407        5930.103
    33  TIMef             2836.666       3      74        5830.445        6203.521
    34  TIMef+I           2702.568       4      75        5564.503        5942.490
    35  TIMef+G           2748.022       4      75        5655.411        6033.398
    36  TIMef+I+G         2690.455       5      76        5542.535        5925.429
    37  TIM               2828.143       6      77        5820.172        6207.969
    38  TIM+I             2696.540       7      78        5559.231        5951.927
    39  TIM+G             2740.131       7      78        5646.414        6039.111
    40  TIM+I+G           2684.390       8      79        5537.200        5934.793
    41  TVMef             2832.535       4      75        5824.436        6202.423
    42  TVMef+I           2696.523       5      76        5554.672        5937.565
    43  TVMef+G           2743.509       5      76        5648.643        6031.537
    44  TVMef+I+G         2684.920       6      77        5533.727        5921.524
    45  TVM               2823.715       7      78        5813.582        6206.278
    46  TVM+I             2689.793       8      79        5548.006        5945.598
    47  TVM+G             2734.970       8      79        5638.360        6035.953
    48  TVM+I+G           2678.208       9      80        5527.110        5929.594
    49  SYM               2829.382       5      76        5820.390        6203.283
    50  SYM+I             2695.817       6      77        5555.520        5943.317
    51  SYM+G             2740.749       6      77        5645.384        6033.181
    52  SYM+I+G           2683.967       7      78        5534.086        5926.782
    53  GTR               2819.304       8      79        5807.029        6204.621
    54  GTR+I             2688.815       9      80        5548.324        5950.808
    55  GTR+G             2731.162       9      80        5633.017        6035.502
    56  GTR+I+G           2676.770      10      81        5526.509        5933.882

Model selection results for AICc:

                                                                     delta        AICc     cumul
     #  Model                 -lnL       K            AICc            AICc      weight    weight
------------------------------------------------------------------------------------------------
    56  GTR+I+G           2676.770      81        5526.509           0.000      0.5509    0.5509
    48  TVM+I+G           2678.208      80        5527.110           0.600      0.4080    0.9589
    44  TVMef+I+G         2684.920      77        5533.727           7.218      0.0149    0.9738
    52  SYM+I+G           2683.967      78        5534.086           7.576      0.0125    0.9863
    24  TrN+I+G           2685.103      78        5536.358           9.848      0.0040    0.9903
    16  HKY+I+G           2686.338      77        5536.563          10.053      0.0036    0.9939
    40  TIM+I+G           2684.390      79        5537.200          10.691      0.0026    0.9965
    32  K81uf+I+G         2685.627      78        5537.407          10.897      0.0024    0.9989
    12  K80+I+G           2691.968      74        5541.049          14.540      0.0004    0.9993
    20  TrNef+I+G         2691.202      75        5541.771          15.261      0.0003    0.9995
    28  K81+I+G           2691.233      75        5541.833          15.323      0.0003    0.9998
    36  TIMef+I+G         2690.455      76        5542.535          16.026      0.0002    1.0000
    46  TVM+I             2689.793      79        5548.006          21.496   1.18e-005    1.0000
    54  GTR+I             2688.815      80        5548.324          21.814   1.01e-005    1.0000
    42  TVMef+I           2696.523      76        5554.672          28.162   4.22e-007    1.0000
    50  SYM+I             2695.817      77        5555.520          29.011   2.76e-007    1.0000
    14  HKY+I             2698.374      76        5558.373          31.864   6.64e-008    1.0000
    22  TrN+I             2697.326      77        5558.538          32.028   6.11e-008    1.0000
    30  K81uf+I           2697.585      77        5559.056          32.546   4.72e-008    1.0000
    38  TIM+I             2696.540      78        5559.231          32.721   4.32e-008    1.0000
    10  K80+I             2704.102      73        5563.067          36.558   6.35e-009    1.0000
    26  K81+I             2703.269      74        5563.652          37.142   4.74e-009    1.0000
    18  TrNef+I           2703.399      74        5563.912          37.402   4.16e-009    1.0000
    34  TIMef+I           2702.568      75        5564.503          37.994   3.10e-009    1.0000
     8  F81+I+G           2714.551      76        5590.728          64.218   6.25e-015    1.0000
     4  JC+I+G            2720.448      73        5595.760          69.250   5.05e-016    1.0000
     6  F81+I             2726.193      75        5611.753          85.244   1.70e-019    1.0000
     2  JC+I              2732.165      72        5616.947          90.437   1.27e-020    1.0000
    55  GTR+G             2731.162      80        5633.017         106.508   4.10e-024    1.0000
    47  TVM+G             2734.970      79        5638.360         111.851   2.84e-025    1.0000
    51  SYM+G             2740.749      77        5645.384         118.874   8.47e-027    1.0000
    23  TrN+G             2740.855      77        5645.597         119.088   7.61e-027    1.0000
    39  TIM+G             2740.131      78        5646.414         119.904   5.06e-027    1.0000
    43  TVMef+G           2743.509      76        5648.643         122.133   1.66e-027    1.0000
    15  HKY+G             2744.717      76        5651.060         124.550   4.96e-028    1.0000
    31  K81uf+G           2743.994      77        5651.874         125.364   3.30e-028    1.0000
    19  TrNef+G           2748.794      74        5654.702         128.193   8.02e-029    1.0000
    35  TIMef+G           2748.022      75        5655.411         128.902   5.63e-029    1.0000
    11  K80+G             2751.603      73        5658.069         131.559   1.49e-029    1.0000
    27  K81+G             2750.832      74        5658.777         132.268   1.05e-029    1.0000
     7  F81+G             2772.408      75        5704.183         177.673   1.44e-039    1.0000
     3  JC+G              2779.256      72        5711.128         184.618   4.48e-041    1.0000
    53  GTR               2819.304      79        5807.029         280.519   6.72e-062    1.0000
    45  TVM               2823.715      78        5813.582         287.072   2.54e-063    1.0000
    21  TrN               2828.850      76        5819.325         292.816   1.44e-064    1.0000
    37  TIM               2828.143      77        5820.172         293.662   9.40e-065    1.0000
    49  SYM               2829.382      76        5820.390         293.880   8.43e-065    1.0000
    41  TVMef             2832.535      75        5824.436         297.927   1.11e-065    1.0000
    13  HKY               2833.291      75        5825.950         299.441   5.23e-066    1.0000
    29  K81uf             2832.587      76        5826.798         300.289   3.42e-066    1.0000
    17  TrNef             2837.415      73        5829.693         303.183   8.05e-067    1.0000
    33  TIMef             2836.666      74        5830.445         303.936   5.52e-067    1.0000
     9  K80               2840.583      72        5833.782         307.273   1.04e-067    1.0000
    25  K81               2839.836      73        5834.535         308.025   7.15e-068    1.0000
     5  F81               2860.915      74        5878.944         352.434   1.63e-077    1.0000
     1  JC                2868.090      71        5886.553         360.044   3.62e-079    1.0000

Model selection results for BIC:

                                                                     delta         BIC     cumul
     #  Model                 -lnL       K             BIC             BIC      weight    weight
------------------------------------------------------------------------------------------------
    12  K80+I+G           2691.968      74        5914.125           0.000      0.8654    0.8654
    20  TrNef+I+G         2691.202      75        5919.757           5.632      0.0518    0.9172
    28  K81+I+G           2691.233      75        5919.819           5.694      0.0502    0.9674
    44  TVMef+I+G         2684.920      77        5921.524           7.399      0.0214    0.9888
    16  HKY+I+G           2686.338      77        5924.360          10.235      0.0052    0.9940
    36  TIMef+I+G         2690.455      76        5925.429          11.304      0.0030    0.9970
    52  SYM+I+G           2683.967      78        5926.782          12.657      0.0015    0.9986
    24  TrN+I+G           2685.103      78        5929.054          14.929      0.0005    0.9991
    48  TVM+I+G           2678.208      80        5929.594          15.469      0.0004    0.9994
    32  K81uf+I+G         2685.627      78        5930.103          15.978      0.0003    0.9997
    10  K80+I             2704.102      73        5931.229          17.104      0.0002    0.9999
    56  GTR+I+G           2676.770      81        5933.882          19.757   4.44e-005    0.9999
    40  TIM+I+G           2684.390      79        5934.793          20.667   2.81e-005    1.0000
    26  K81+I             2703.269      74        5936.728          22.603   1.07e-005    1.0000
    18  TrNef+I           2703.399      74        5936.988          22.862   9.39e-006    1.0000
    42  TVMef+I           2696.523      76        5937.565          23.440   7.03e-006    1.0000
    14  HKY+I             2698.374      76        5941.267          27.142   1.11e-006    1.0000
    34  TIMef+I           2702.568      75        5942.490          28.365   6.00e-007    1.0000
    50  SYM+I             2695.817      77        5943.317          29.192   3.96e-007    1.0000
    46  TVM+I             2689.793      79        5945.598          31.473   1.27e-007    1.0000
    22  TrN+I             2697.326      77        5946.335          32.210   8.77e-008    1.0000
    30  K81uf+I           2697.585      77        5946.853          32.728   6.77e-008    1.0000
    54  GTR+I             2688.815      80        5950.808          36.683   9.37e-009    1.0000
    38  TIM+I             2696.540      78        5951.927          37.802   5.35e-009    1.0000
     4  JC+I+G            2720.448      73        5963.921          49.796   1.33e-011    1.0000
     8  F81+I+G           2714.551      76        5973.622          59.496   1.04e-013    1.0000
     2  JC+I              2732.165      72        5980.190          66.065   3.90e-015    1.0000
     6  F81+I             2726.193      75        5989.740          75.615   3.29e-017    1.0000
    11  K80+G             2751.603      73        6026.231         112.105   3.93e-025    1.0000
    19  TrNef+G           2748.794      74        6027.778         113.653   1.81e-025    1.0000
    43  TVMef+G           2743.509      76        6031.537         117.411   2.76e-026    1.0000
    27  K81+G             2750.832      74        6031.853         117.728   2.36e-026    1.0000
    51  SYM+G             2740.749      77        6033.181         119.056   1.22e-026    1.0000
    23  TrN+G             2740.855      77        6033.394         119.269   1.09e-026    1.0000
    35  TIMef+G           2748.022      75        6033.398         119.273   1.09e-026    1.0000
    15  HKY+G             2744.717      76        6033.953         119.828   8.26e-027    1.0000
    55  GTR+G             2731.162      80        6035.502         121.377   3.81e-027    1.0000
    47  TVM+G             2734.970      79        6035.953         121.828   3.04e-027    1.0000
    39  TIM+G             2740.131      78        6039.111         124.985   6.27e-028    1.0000
    31  K81uf+G           2743.994      77        6039.671         125.545   4.74e-028    1.0000
     3  JC+G              2779.256      72        6074.371         160.246   1.38e-035    1.0000
     7  F81+G             2772.408      75        6082.169         168.044   2.80e-037    1.0000
     9  K80               2840.583      72        6197.025         282.900   3.21e-062    1.0000
    17  TrNef             2837.415      73        6197.854         283.729   2.12e-062    1.0000
    21  TrN               2828.850      76        6202.219         288.094   2.39e-063    1.0000
    41  TVMef             2832.535      75        6202.423         288.298   2.16e-063    1.0000
    25  K81               2839.836      73        6202.696         288.571   1.88e-063    1.0000
    49  SYM               2829.382      76        6203.283         289.158   1.40e-063    1.0000
    33  TIMef             2836.666      74        6203.521         289.396   1.25e-063    1.0000
    13  HKY               2833.291      75        6203.937         289.812   1.01e-063    1.0000
    53  GTR               2819.304      79        6204.621         290.496   7.19e-064    1.0000
    45  TVM               2823.715      78        6206.278         292.153   3.14e-064    1.0000
    37  TIM               2828.143      77        6207.969         293.843   1.35e-064    1.0000
    29  K81uf             2832.587      76        6209.692         295.567   5.70e-065    1.0000
     1  JC                2868.090      71        6244.875         330.750   1.31e-072    1.0000
     5  F81               2860.915      74        6252.020         337.895   3.67e-074    1.0000

Model selection results for DT:

                                                                     delta
     #  Model                 -lnL       K              DT              DT
--------------------------------------------------------------------------
    12  K80+I+G           2691.968      74        0.000072        0.000000
    28  K81+I+G           2691.233      75        0.000332        0.000260
    20  TrNef+I+G         2691.202      75        0.000371        0.000298
    36  TIMef+I+G         2690.455      76        0.000479        0.000407
    16  HKY+I+G           2686.338      77        0.000481        0.000409
    32  K81uf+I+G         2685.627      78        0.000572        0.000500
    24  TrN+I+G           2685.103      78        0.000955        0.000883
    40  TIM+I+G           2684.390      79        0.000984        0.000912
    52  SYM+I+G           2683.967      78        0.001088        0.001016
    48  TVM+I+G           2678.208      80        0.001110        0.001038
    56  GTR+I+G           2676.770      81        0.001161        0.001089
     4  JC+I+G            2720.448      73        0.001335        0.001263
    44  TVMef+I+G         2684.920      77        0.001398        0.001325
     8  F81+I+G           2714.551      76        0.001515        0.001443
    51  SYM+G             2740.749      77        0.002169        0.002097
    43  TVMef+G           2743.509      76        0.002381        0.002309
    35  TIMef+G           2748.022      75        0.002481        0.002409
    19  TrNef+G           2748.794      74        0.002502        0.002429
    47  TVM+G             2734.970      79        0.002576        0.002504
    55  GTR+G             2731.162      80        0.002600        0.002527
    27  K81+G             2750.832      74        0.002719        0.002647
    11  K80+G             2751.603      73        0.002738        0.002666
    31  K81uf+G           2743.994      77        0.002765        0.002693
    39  TIM+G             2740.131      78        0.002783        0.002710
    15  HKY+G             2744.717      76        0.002789        0.002717
    23  TrN+G             2740.855      77        0.002809        0.002737
     3  JC+G              2779.256      72        0.002923        0.002851
     7  F81+G             2772.408      75        0.002945        0.002873
    42  TVMef+I           2696.523      76        0.003881        0.003809
    50  SYM+I             2695.817      77        0.004067        0.003995
    26  K81+I             2703.269      74        0.004315        0.004243
    46  TVM+I             2689.793      79        0.004326        0.004253
    10  K80+I             2704.102      73        0.004383        0.004311
    34  TIMef+I           2702.568      75        0.004521        0.004449
    30  K81uf+I           2697.585      77        0.004534        0.004462
    14  HKY+I             2698.374      76        0.004581        0.004508
    18  TrNef+I           2703.399      74        0.004609        0.004537
    54  GTR+I             2688.815      80        0.004739        0.004667
     2  JC+I              2732.165      72        0.004741        0.004669
     6  F81+I             2726.193      75        0.004905        0.004832
    38  TIM+I             2696.540      78        0.004987        0.004915
    22  TrN+I             2697.326      77        0.005039        0.004966
    49  SYM               2829.382      76        0.006642        0.006570
    41  TVMef             2832.535      75        0.006814        0.006741
    33  TIMef             2836.666      74        0.006848        0.006776
    17  TrNef             2837.415      73        0.006856        0.006784
    29  K81uf             2832.587      76        0.007021        0.006948
    25  K81               2839.836      73        0.007022        0.006949
    13  HKY               2833.291      75        0.007029        0.006957
     9  K80               2840.583      72        0.007030        0.006958
     5  F81               2860.915      74        0.007055        0.006983
    37  TIM               2828.143      77        0.007062        0.006990
    21  TrN               2828.850      76        0.007071        0.006999
     1  JC                2868.090      71        0.007080        0.007008
    45  TVM               2823.715      78        0.007088        0.007015
    53  GTR               2819.304      79        0.007136        0.007063

Command to set GTR+I+G model chosen by AICc would be:

  LSet nst=6 rclass=(abcdef) rmatrix=(5.1920531 7.002331 3.0034455 1.1616537 11.729519)
      basefreq=(0.25013816 0.20857639 0.27457718) rates=gamma shape=0.72732084 pinv=0.88327436;

Command to set K80+I+G model chosen by DT would be:

  LSet nst=2 tratio=1.9456449 basefreq=equal rates=gamma shape=0.75197323 pinv=0.89028662;

Applying command to set K80+I+G model chosen by BIC:

paup> LSet nst=2 tratio=1.9456449 basefreq=equal rates=gamma shape=0.75197323 pinv=0.89028662;

Time used for model selection = 38.45 sec (CPU time = 38.45 sec)
