# Supplementary material for: Boehmiella wilsoni (Nematoda, Heligmosomoidea, Boehmiellidae fam. nov.), found in Amazonian rodents
Source: Int J Parasitol Parasites Wildl. 2020 Aug 27;13:119–29. doi: 10.1016/j.ijppaw.2020.08.003 (PMC7508696; doi:10.1016/j.ijppaw.2020.08.003)
Supplement: Multimedia component 7 [file mmc7.zip › ijppaw_521_Supplementary_file_S9_MatrixConcatenated18S28sX3874_ML.model_mmc7.log]

P A U P *
Version 4.0a (build 164) for 32-bit Microsoft Windows (built on Nov  1 2018 at 19:32:34)
Mon Dec 03 13:01:36 2018

        -----------------------------NOTICE-----------------------------
          This is an alpha-test version that is still changing rapidly.
          It will expire on 1 Apr 2019.

          Please report bugs to dave@phylosolutions.com
        ----------------------------------------------------------------

Running on IA-32 architecture (64-bit word length)
SSE vectorization enabled
SSSE3 instructions supported
Multithreading enabled for likelihood using Pthreads

Processing of file "MatrizConcatenada28S18S16x3874.fasta.2.nex" begins...

Data read in DNA format

Data matrix has 16 taxa, 3874 characters
Valid character-state symbols: ACGT
Missing data identified by '?'
Gaps identified by '-'
"Equate" macros in effect:
   R,r ==> {AG}
   Y,y ==> {CT}
   M,m ==> {AC}
   K,k ==> {GT}
   S,s ==> {CG}
   W,w ==> {AT}
   H,h ==> {ACT}
   B,b ==> {CGT}
   V,v ==> {ACG}
   D,d ==> {AGT}
   N,n ==> {ACGT}

Character types changed:
  Of 3874 total characters:
    All characters are of type 'unord'
    All characters have equal weight

*** Skipping "NOTES" block

NOTE: PAUP* does not support the "CodeSet" command.  It has been skipped.

*** Skipping "LABELS" block

*** Skipping "MESQUITECHARMODELS" block

*** Skipping "MESQUITE" block

Processing of input file "MatrizConcatenada28S18S16x3874.fasta.2.nex" completed.

paup> NJ BioNJ;

Neighbor-joining search settings:
  Using BioNJ method
  Ties (if encountered) will be broken systematically
  Distance measure = uncorrected ("p")
  3874 characters are included
  All characters have equal weight
  (Tree is unrooted)

Neighbor-joining tree:

/ Viannaiahamata
|
|                                                                     /----------------------- Ancylostomacaninum
|                  /--------------------------------------------------+
|                  |                                                  \-------------------------------------------------------------- Necatoramericanus
|              /---+
|              |   \------------------------------------------- Tetrabothriostrongylusmackerrasa
|              |
|            /-+       /-------------------------------------------------------------------------- Heligmosomoidespolygyrus
|            | |     /-+
|            | |     | \-------------------------------------------------------- Boehmiellawilsoni
|            | |     |
|            | \-----+                          /------------------- Herpetostrongyluspythonis
|         /--+       |                     /----+
|         |  |       |                     |    \-------------- Austrostrongylussp
|         |  |       \---------------------+
|         |  |                             \-------- Nicollinacameroni
|         |  |
|         |  \---------------------------------------------------------------------------------------------------------- Nematodirusbattus
| /-------+
| |       |                                    /---------------------------------- Trichostrongyluscolubriformis
| |       |                                    |
| |       |    /-------------------------------+ /------------------------------------------------------ Haemonchuscontortus
| |       |    |                               \-+
| |       | /--+                                 \----------------------------------------------------- Ostertagialeptospicularis
\.+       | |  |
  |       \-+  \------------------------------------------------------------------------------------------------------------ Amidostomumcygni
  |         |
  |         \--------------------------------------------------------------------------- Filarinemaflagrifer
  |
  \----------------------------------------------------------------------------------------------------------- Nippostrongylusbrasiliensis

Tree found by neighbor-joining method stored in tree buffer
Time used for tree calculation = 0.00 sec (CPU time = 0.00 sec)

paup> Outgroup 2 13;

Outgroup status changed:
  2 taxa transferred to outgroup
  Total number of taxa now in outgroup = 2
  Number of ingroup taxa = 14

paup> DescribeTrees;

Tree description:

  Unrooted tree(s) rooted using outgroup method
  Optimality criterion = parsimony
    Character-status summary:
      Of 3874 total characters:
        All characters are of type 'unord'
        All characters have equal weight
        3527 characters are constant (proportion = 0.910428)
        176 variable characters are parsimony-uninformative
        Number of parsimony-informative characters = 171
    Gaps are treated as "missing"
    Multistate taxa interpreted as uncertainty
    Character-state optimization: Accelerated transformation (ACCTRAN)

Tree 1 (rooted using user-specified outgroup)

Tree length = 656
Consistency index (CI) = 0.6082
Homoplasy index (HI) = 0.3918
CI excluding uninformative characters = 0.4401
HI excluding uninformative characters = 0.5599
Retention index (RI) = 0.4497
Rescaled consistency index (RC) = 0.2735

                                                                                                                     /--------------- Viannaiahamata
                                                           /--------------------------------------------------------30
                                                           |                                                         \--------------- Nippostrongylusbrasiliensis
                                                           |
                                                           |                                           /----------------------------- Trichostrongyluscolubriformis
                                            /-------------29                                           |
                                            |              |                            /-------------26             /--------------- Haemonchuscontortus
                                            |              |                            |              \------------25
                                            |              |             /-------------27                            \--------------- Ostertagialeptospicularis
                                            |              |             |              |
                             /-------------24              \------------28              \-------------------------------------------- Amidostomumcygni
                             |              |                            |
                             |              |                            \----------------------------------------------------------- Filarinemaflagrifer
                             |              |
                             |              \---------------------------------------------------------------------------------------- Nematodirusbattus
               /------------23
               |             |                                                                                       /--------------- Heligmosomoidespolygyrus
               |             |                                                          /---------------------------19
               |             |                                                          |                            \--------------- Boehmiellawilsoni
               |             |                                                          |
/-------------18             \---------------------------------------------------------22                            /--------------- Herpetostrongyluspythonis
|              |                                                                        |              /------------20
|              |                                                                        |              |             \--------------- Austrostrongylussp
|              |                                                                        \-------------21
|              |                                                                                       \----------------------------- Nicollinacameroni
17             |
|              \--------------------------------------------------------------------------------------------------------------------- Tetrabothriostrongylusmackerrasa
|
+------------------------------------------------------------------------------------------------------------------------------------ Ancylostomacaninum
|
\------------------------------------------------------------------------------------------------------------------------------------ Necatoramericanus

paup> AutoModel AIC DT;

Evaluating models for tree 1:

                                     ----- K -----
     #  Model                 -lnL   subst   total             AIC            AICc             BIC
--------------------------------------------------------------------------------------------------
     1  JC                 9818.05       0      29        19694.11        19694.56        19875.71
     2  JC+I               9271.22       1      30        18602.44        18602.93        18790.31
     3  JC+G               9393.97       1      30        18847.94        18848.43        19035.80
     4  JC+I+G             9243.19       2      31        18548.39        18548.90        18742.51
     5  F81                9792.33       3      32        19648.66        19649.21        19849.04
     6  F81+I              9246.82       4      33        18559.64        18560.22        18766.29
     7  F81+G              9368.61       4      33        18803.22        18803.80        19009.86
     8  F81+I+G            9218.44       5      34        18504.89        18505.51        18717.79
     9  K80                9593.10       1      30        19246.20        19246.68        19434.06
    10  K80+I              9033.99       2      31        18129.99        18130.50        18324.11
    11  K80+G              9162.61       2      31        18387.21        18387.73        18581.33
    12  K80+I+G            9002.29       3      32        18068.58        18069.13        18268.96
    13  HKY                9566.82       4      33        19199.65        19200.23        19406.30
    14  HKY+I              9006.06       5      34        18080.12        18080.74        18293.03
    15  HKY+G              9134.79       5      34        18337.59        18338.21        18550.50
    16  HKY+I+G            8973.31       6      35        18016.62        18017.27        18235.79
    17  TrNef              9586.59       2      31        19235.17        19235.69        19429.29
    18  TrNef+I            9033.84       3      32        18131.68        18132.23        18332.06
    19  TrNef+G            9158.99       3      32        18381.98        18382.53        18582.37
    20  TrNef+I+G          9002.19       4      33        18070.38        18070.97        18277.03
    21  TrN                9554.33       5      34        19176.67        19177.29        19389.58
    22  TrN+I              9004.52       6      35        18079.03        18079.69        18298.20
    23  TrN+G              9126.67       6      35        18323.34        18323.99        18542.51
    24  TrN+I+G            8971.86       7      36        18015.73        18016.42        18241.16
    25  K81                9591.75       2      31        19245.51        19246.02        19439.63
    26  K81+I              9032.83       3      32        18129.66        18130.21        18330.05
    27  K81+G              9161.42       3      32        18386.83        18387.38        18587.22
    28  K81+I+G            9000.60       4      33        18067.20        18067.79        18273.85
    29  K81uf              9565.39       5      34        19198.78        19199.40        19411.68
    30  K81uf+I            9004.62       6      35        18079.24        18079.90        18298.42
    31  K81uf+G            9133.43       6      35        18336.86        18337.52        18556.03
    32  K81uf+I+G          8971.26       7      36        18014.53        18015.22        18239.96
    33  TIMef              9585.24       3      32        19234.49        19235.04        19434.87
    34  TIMef+I            9032.68       4      33        18131.35        18131.94        18338.00
    35  TIMef+G            9157.80       4      33        18381.60        18382.19        18588.25
    36  TIMef+I+G          9000.51       5      34        18069.02        18069.64        18281.93
    37  TIM                9552.91       6      35        19175.82        19176.48        19394.99
    38  TIM+I              9003.07       7      36        18078.14        18078.83        18303.57
    39  TIM+G              9125.29       7      36        18322.58        18323.27        18548.01
    40  TIM+I+G            8969.81       8      37        18013.62        18014.35        18245.31
    41  TVMef              9572.74       4      33        19211.47        19212.06        19418.12
    42  TVMef+I            9008.72       5      34        18085.43        18086.05        18298.34
    43  TVMef+G            9139.16       5      34        18346.33        18346.95        18559.24
    44  TVMef+I+G          8974.98       6      35        18019.97        18020.62        18239.14
    45  TVM                9549.72       7      36        19171.45        19172.14        19396.88
    46  TVM+I              8983.92       8      37        18041.83        18042.57        18273.53
    47  TVM+G              9115.19       8      37        18304.38        18305.11        18536.07
    48  TVM+I+G            8950.35       9      38        17976.69        17977.46        18214.65
    49  SYM                9566.27       5      34        19200.53        19201.15        19413.44
    50  SYM+I              9008.52       6      35        18087.05        18087.71        18306.22
    51  SYM+G              9135.33       6      35        18340.66        18341.32        18559.83
    52  SYM+I+G            8974.78       7      36        18021.57        18022.26        18247.00
    53  GTR                9537.31       8      37        19148.63        19149.36        19380.33
    54  GTR+I              8982.39       9      38        18040.78        18041.55        18278.74
    55  GTR+G              9107.40       9      38        18290.81        18291.58        18528.76
    56  GTR+I+G            8948.97      10      39        17975.93        17976.74        18220.15

Model selection results for AIC:

                                                                     delta         AIC     cumul
     #  Model                 -lnL       K             AIC             AIC      weight    weight
------------------------------------------------------------------------------------------------
    56  GTR+I+G            8948.97      39        17975.93            0.00      0.5940    0.5940
    48  TVM+I+G            8950.35      38        17976.69            0.76      0.4060    1.0000
    40  TIM+I+G            8969.81      37        18013.62           37.69   3.89e-009    1.0000
    32  K81uf+I+G          8971.26      36        18014.53           38.60   2.47e-009    1.0000
    24  TrN+I+G            8971.86      36        18015.73           39.80   1.36e-009    1.0000
    16  HKY+I+G            8973.31      35        18016.62           40.69   8.69e-010    1.0000
    44  TVMef+I+G          8974.98      35        18019.97           44.04   1.63e-010    1.0000
    52  SYM+I+G            8974.78      36        18021.57           45.64   7.31e-011    1.0000
    54  GTR+I              8982.39      38        18040.78           64.85   4.92e-015    1.0000
    46  TVM+I              8983.92      37        18041.83           65.90   2.91e-015    1.0000
    28  K81+I+G            9000.60      33        18067.20           91.27   9.00e-021    1.0000
    12  K80+I+G            9002.29      32        18068.58           92.64   4.53e-021    1.0000
    36  TIMef+I+G          9000.51      34        18069.02           93.09   3.63e-021    1.0000
    20  TrNef+I+G          9002.19      33        18070.38           94.45   1.84e-021    1.0000
    38  TIM+I              9003.07      36        18078.14          102.20   3.80e-023    1.0000
    22  TrN+I              9004.52      35        18079.03          103.10   2.43e-023    1.0000
    30  K81uf+I            9004.62      35        18079.24          103.31   2.19e-023    1.0000
    14  HKY+I              9006.06      34        18080.12          104.19   1.41e-023    1.0000
    42  TVMef+I            9008.72      34        18085.43          109.50   9.92e-025    1.0000
    50  SYM+I              9008.52      35        18087.05          111.12   4.41e-025    1.0000
    26  K81+I              9032.83      32        18129.66          153.73   2.46e-034    1.0000
    10  K80+I              9033.99      31        18129.99          154.06   2.09e-034    1.0000
    34  TIMef+I            9032.68      33        18131.35          155.42   1.06e-034    1.0000
    18  TrNef+I            9033.84      32        18131.68          155.75   8.99e-035    1.0000
    55  GTR+G              9107.40      38        18290.81          314.88   2.51e-069    1.0000
    47  TVM+G              9115.19      37        18304.38          328.45   2.83e-072    1.0000
    39  TIM+G              9125.29      36        18322.58          346.65   3.17e-076    1.0000
    23  TrN+G              9126.67      35        18323.34          347.40   2.17e-076    1.0000
    31  K81uf+G            9133.43      35        18336.86          360.93   2.50e-079    1.0000
    15  HKY+G              9134.79      34        18337.59          361.66   1.74e-079    1.0000
    51  SYM+G              9135.33      35        18340.66          364.73   3.75e-080    1.0000
    43  TVMef+G            9139.16      34        18346.33          370.40   2.21e-081    1.0000
    35  TIMef+G            9157.80      33        18381.60          405.67   4.82e-089    1.0000
    19  TrNef+G            9158.99      32        18381.98          406.05   3.99e-089    1.0000
    27  K81+G              9161.42      32        18386.83          410.90   3.53e-090    1.0000
    11  K80+G              9162.61      31        18387.21          411.28   2.92e-090    1.0000
     8  F81+I+G            9218.44      34        18504.89          528.95   8.18e-116    1.0000
     4  JC+I+G             9243.19      31        18548.39          572.46           0    1.0000
     6  F81+I              9246.82      33        18559.64          583.71           0    1.0000
     2  JC+I               9271.22      30        18602.44          626.51           0    1.0000
     7  F81+G              9368.61      33        18803.22          827.29           0    1.0000
     3  JC+G               9393.97      30        18847.94          872.01           0    1.0000
    53  GTR                9537.31      37        19148.63         1172.70           0    1.0000
    45  TVM                9549.72      36        19171.45         1195.52           0    1.0000
    37  TIM                9552.91      35        19175.82         1199.89           0    1.0000
    21  TrN                9554.33      34        19176.67         1200.74           0    1.0000
    29  K81uf              9565.39      34        19198.78         1222.84           0    1.0000
    13  HKY                9566.82      33        19199.65         1223.72           0    1.0000
    49  SYM                9566.27      34        19200.53         1224.60           0    1.0000
    41  TVMef              9572.74      33        19211.47         1235.54           0    1.0000
    33  TIMef              9585.24      32        19234.49         1258.56           0    1.0000
    17  TrNef              9586.59      31        19235.17         1259.24           0    1.0000
    25  K81                9591.75      31        19245.51         1269.58           0    1.0000
     9  K80                9593.10      30        19246.20         1270.27           0    1.0000
     5  F81                9792.33      32        19648.66         1672.73           0    1.0000
     1  JC                 9818.05      29        19694.11         1718.18           0    1.0000

Model selection results for AICc:

                                                                     delta        AICc     cumul
     #  Model                 -lnL       K            AICc            AICc      weight    weight
------------------------------------------------------------------------------------------------
    56  GTR+I+G            8948.97      39        17976.74            0.00      0.5891    0.5891
    48  TVM+I+G            8950.35      38        17977.46            0.72      0.4109    1.0000
    40  TIM+I+G            8969.81      37        18014.35           37.61   4.02e-009    1.0000
    32  K81uf+I+G          8971.26      36        18015.22           38.48   2.60e-009    1.0000
    24  TrN+I+G            8971.86      36        18016.42           39.68   1.43e-009    1.0000
    16  HKY+I+G            8973.31      35        18017.27           40.53   9.32e-010    1.0000
    44  TVMef+I+G          8974.98      35        18020.62           43.88   1.75e-010    1.0000
    52  SYM+I+G            8974.78      36        18022.26           45.52   7.70e-011    1.0000
    54  GTR+I              8982.39      38        18041.55           64.81   4.98e-015    1.0000
    46  TVM+I              8983.92      37        18042.57           65.82   3.00e-015    1.0000
    28  K81+I+G            9000.60      33        18067.79           91.04   1.00e-020    1.0000
    12  K80+I+G            9002.29      32        18069.13           92.38   5.13e-021    1.0000
    36  TIMef+I+G          9000.51      34        18069.64           92.89   3.97e-021    1.0000
    20  TrNef+I+G          9002.19      33        18070.97           94.22   2.04e-021    1.0000
    38  TIM+I              9003.07      36        18078.83          102.09   4.01e-023    1.0000
    22  TrN+I              9004.52      35        18079.69          102.95   2.61e-023    1.0000
    30  K81uf+I            9004.62      35        18079.90          103.16   2.34e-023    1.0000
    14  HKY+I              9006.06      34        18080.74          103.99   1.54e-023    1.0000
    42  TVMef+I            9008.72      34        18086.05          109.31   1.08e-024    1.0000
    50  SYM+I              9008.52      35        18087.71          110.96   4.74e-025    1.0000
    26  K81+I              9032.83      32        18130.21          153.47   2.79e-034    1.0000
    10  K80+I              9033.99      31        18130.50          153.76   2.41e-034    1.0000
    34  TIMef+I            9032.68      33        18131.94          155.19   1.18e-034    1.0000
    18  TrNef+I            9033.84      32        18132.23          155.48   1.02e-034    1.0000
    55  GTR+G              9107.40      38        18291.58          314.83   2.54e-069    1.0000
    47  TVM+G              9115.19      37        18305.11          328.37   2.93e-072    1.0000
    39  TIM+G              9125.29      36        18323.27          346.53   3.33e-076    1.0000
    23  TrN+G              9126.67      35        18323.99          347.25   2.33e-076    1.0000
    31  K81uf+G            9133.43      35        18337.52          360.77   2.69e-079    1.0000
    15  HKY+G              9134.79      34        18338.21          361.46   1.90e-079    1.0000
    51  SYM+G              9135.33      35        18341.32          364.57   4.02e-080    1.0000
    43  TVMef+G            9139.16      34        18346.95          370.20   2.41e-081    1.0000
    35  TIMef+G            9157.80      33        18382.19          405.44   5.36e-089    1.0000
    19  TrNef+G            9158.99      32        18382.53          405.79   4.51e-089    1.0000
    27  K81+G              9161.42      32        18387.38          410.64   3.99e-090    1.0000
    11  K80+G              9162.61      31        18387.73          410.98   3.36e-090    1.0000
     8  F81+I+G            9218.44      34        18505.51          528.76   8.94e-116    1.0000
     4  JC+I+G             9243.19      31        18548.90          572.16           0    1.0000
     6  F81+I              9246.82      33        18560.22          583.48           0    1.0000
     2  JC+I               9271.22      30        18602.93          626.18           0    1.0000
     7  F81+G              9368.61      33        18803.80          827.06           0    1.0000
     3  JC+G               9393.97      30        18848.43          871.68           0    1.0000
    53  GTR                9537.31      37        19149.36         1172.62           0    1.0000
    45  TVM                9549.72      36        19172.14         1195.40           0    1.0000
    37  TIM                9552.91      35        19176.48         1199.73           0    1.0000
    21  TrN                9554.33      34        19177.29         1200.54           0    1.0000
    29  K81uf              9565.39      34        19199.40         1222.65           0    1.0000
    13  HKY                9566.82      33        19200.23         1223.49           0    1.0000
    49  SYM                9566.27      34        19201.15         1224.41           0    1.0000
    41  TVMef              9572.74      33        19212.06         1235.31           0    1.0000
    33  TIMef              9585.24      32        19235.04         1258.29           0    1.0000
    17  TrNef              9586.59      31        19235.69         1258.94           0    1.0000
    25  K81                9591.75      31        19246.02         1269.28           0    1.0000
     9  K80                9593.10      30        19246.68         1269.94           0    1.0000
     5  F81                9792.33      32        19649.21         1672.46           0    1.0000
     1  JC                 9818.05      29        19694.56         1717.82           0    1.0000

Model selection results for BIC:

                                                                     delta         BIC     cumul
     #  Model                 -lnL       K             BIC             BIC      weight    weight
------------------------------------------------------------------------------------------------
    48  TVM+I+G            8950.35      38        18214.65            0.00      0.9399    0.9399
    56  GTR+I+G            8948.97      39        18220.15            5.50      0.0601    1.0000
    16  HKY+I+G            8973.31      35        18235.79           21.14   2.42e-005    1.0000
    44  TVMef+I+G          8974.98      35        18239.14           24.49   4.52e-006    1.0000
    32  K81uf+I+G          8971.26      36        18239.96           25.31   3.00e-006    1.0000
    24  TrN+I+G            8971.86      36        18241.16           26.51   1.64e-006    1.0000
    40  TIM+I+G            8969.81      37        18245.31           30.66   2.06e-007    1.0000
    52  SYM+I+G            8974.78      36        18247.00           32.35   8.88e-008    1.0000
    12  K80+I+G            9002.29      32        18268.96           54.31   1.51e-012    1.0000
    46  TVM+I              8983.92      37        18273.53           58.88   1.54e-013    1.0000
    28  K81+I+G            9000.60      33        18273.85           59.20   1.31e-013    1.0000
    20  TrNef+I+G          9002.19      33        18277.03           62.38   2.68e-014    1.0000
    54  GTR+I              8982.39      38        18278.74           64.09   1.14e-014    1.0000
    36  TIMef+I+G          9000.51      34        18281.93           67.28   2.31e-015    1.0000
    14  HKY+I              9006.06      34        18293.03           78.38   8.98e-018    1.0000
    22  TrN+I              9004.52      35        18298.20           83.56   6.75e-019    1.0000
    42  TVMef+I            9008.72      34        18298.34           83.69   6.31e-019    1.0000
    30  K81uf+I            9004.62      35        18298.42           83.77   6.07e-019    1.0000
    38  TIM+I              9003.07      36        18303.57           88.92   4.62e-020    1.0000
    50  SYM+I              9008.52      35        18306.22           91.57   1.23e-020    1.0000
    10  K80+I              9033.99      31        18324.11          109.46   1.60e-024    1.0000
    26  K81+I              9032.83      32        18330.05          115.40   8.22e-026    1.0000
    18  TrNef+I            9033.84      32        18332.06          117.41   3.00e-026    1.0000
    34  TIMef+I            9032.68      33        18338.00          123.35   1.54e-027    1.0000
    55  GTR+G              9107.40      38        18528.76          314.11   5.81e-069    1.0000
    47  TVM+G              9115.19      37        18536.07          321.42   1.50e-070    1.0000
    23  TrN+G              9126.67      35        18542.51          327.86   6.02e-072    1.0000
    39  TIM+G              9125.29      36        18548.01          333.36   3.84e-073    1.0000
    15  HKY+G              9134.79      34        18550.50          335.85   1.11e-073    1.0000
    31  K81uf+G            9133.43      35        18556.03          341.38   6.96e-075    1.0000
    43  TVMef+G            9139.16      34        18559.24          344.59   1.40e-075    1.0000
    51  SYM+G              9135.33      35        18559.83          345.18   1.04e-075    1.0000
    11  K80+G              9162.61      31        18581.33          366.68   2.23e-080    1.0000
    19  TrNef+G            9158.99      32        18582.37          367.72   1.33e-080    1.0000
    27  K81+G              9161.42      32        18587.22          372.57   1.18e-081    1.0000
    35  TIMef+G            9157.80      33        18588.25          373.60   7.03e-082    1.0000
     8  F81+I+G            9218.44      34        18717.79          503.15   5.21e-110    1.0000
     4  JC+I+G             9243.19      31        18742.51          527.86   2.24e-115    1.0000
     6  F81+I              9246.82      33        18766.29          551.64   1.54e-120    1.0000
     2  JC+I               9271.22      30        18790.31          575.66           0    1.0000
     7  F81+G              9368.61      33        19009.86          795.21           0    1.0000
     3  JC+G               9393.97      30        19035.80          821.15           0    1.0000
    53  GTR                9537.31      37        19380.33         1165.68           0    1.0000
    21  TrN                9554.33      34        19389.58         1174.93           0    1.0000
    37  TIM                9552.91      35        19394.99         1180.34           0    1.0000
    45  TVM                9549.72      36        19396.88         1182.23           0    1.0000
    13  HKY                9566.82      33        19406.30         1191.65           0    1.0000
    29  K81uf              9565.39      34        19411.68         1197.03           0    1.0000
    49  SYM                9566.27      34        19413.44         1198.79           0    1.0000
    41  TVMef              9572.74      33        19418.12         1203.47           0    1.0000
    17  TrNef              9586.59      31        19429.29         1214.64           0    1.0000
     9  K80                9593.10      30        19434.06         1219.41           0    1.0000
    33  TIMef              9585.24      32        19434.87         1220.22           0    1.0000
    25  K81                9591.75      31        19439.63         1224.98           0    1.0000
     5  F81                9792.33      32        19849.04         1634.39           0    1.0000
     1  JC                 9818.05      29        19875.71         1661.06           0    1.0000

Model selection results for DT:

                                                                     delta
     #  Model                 -lnL       K              DT              DT
--------------------------------------------------------------------------
    48  TVM+I+G            8950.35      38        0.000054        0.000000
    44  TVMef+I+G          8974.98      35        0.000795        0.000741
    56  GTR+I+G            8948.97      39        0.000844        0.000790
    52  SYM+I+G            8974.78      36        0.000885        0.000831
    32  K81uf+I+G          8971.26      36        0.001551        0.001497
    16  HKY+I+G            8973.31      35        0.001875        0.001821
    28  K81+I+G            9000.60      33        0.002018        0.001964
    36  TIMef+I+G          9000.51      34        0.002140        0.002086
    40  TIM+I+G            8969.81      37        0.002274        0.002220
    12  K80+I+G            9002.29      32        0.002302        0.002248
    20  TrNef+I+G          9002.19      33        0.002423        0.002369
    24  TrN+I+G            8971.86      36        0.002615        0.002561
    15  HKY+G              9134.79      34        0.003811        0.003757
    47  TVM+G              9115.19      37        0.003828        0.003774
    31  K81uf+G            9133.43      35        0.003839        0.003785
    55  GTR+G              9107.40      38        0.003921        0.003867
    43  TVMef+G            9139.16      34        0.004054        0.004000
    11  K80+G              9162.61      31        0.004070        0.004016
    51  SYM+G              9135.33      35        0.004079        0.004025
    23  TrN+G              9126.67      35        0.004081        0.004027
    39  TIM+G              9125.29      36        0.004100        0.004046
    27  K81+G              9161.42      32        0.004102        0.004048
    19  TrNef+G            9158.99      32        0.004120        0.004066
    35  TIMef+G            9157.80      33        0.004156        0.004102
     7  F81+G              9368.61      33        0.005621        0.005567
     3  JC+G               9393.97      30        0.005793        0.005739
     8  F81+I+G            9218.44      34        0.007076        0.007022
     4  JC+I+G             9243.19      31        0.007199        0.007145
    46  TVM+I              8983.92      37        0.008251        0.008197
    42  TVMef+I            9008.72      34        0.008788        0.008734
    54  GTR+I              8982.39      38        0.008877        0.008823
    30  K81uf+I            9004.62      35        0.008892        0.008838
    50  SYM+I              9008.52      35        0.008908        0.008854
    14  HKY+I              9006.06      34        0.008926        0.008872
    10  K80+I              9033.99      31        0.009205        0.009151
    26  K81+I              9032.83      32        0.009210        0.009156
    18  TrNef+I            9033.84      32        0.009320        0.009266
    34  TIMef+I            9032.68      33        0.009357        0.009304
    38  TIM+I              9003.07      36        0.009593        0.009539
    22  TrN+I              9004.52      35        0.009611        0.009557
     6  F81+I              9246.82      33        0.011976        0.011922
     2  JC+I               9271.22      30        0.011984        0.011930
    17  TrNef              9586.59      31        0.019531        0.019477
    33  TIMef              9585.24      32        0.019558        0.019504
    49  SYM                9566.27      34        0.019684        0.019630
    53  GTR                9537.31      37        0.019782        0.019728
    21  TrN                9554.33      34        0.019831        0.019777
    45  TVM                9549.72      36        0.019840        0.019786
    37  TIM                9552.91      35        0.019856        0.019802
    13  HKY                9566.82      33        0.019871        0.019817
     9  K80                9593.10      30        0.019872        0.019818
    29  K81uf              9565.39      34        0.019895        0.019841
    25  K81                9591.75      31        0.019898        0.019844
    41  TVMef              9572.74      33        0.020022        0.019968
     5  F81                9792.33      32        0.020126        0.020072
     1  JC                 9818.05      29        0.020219        0.020165

Command to set GTR+I+G model chosen by AIC would be:

  LSet nst=6 rclass=(abcdef) rmatrix=(1.4078802 9.407501 3.4056144 0.54587117 11.9628) basefreq=(0.25729746 0.20353436 0.27390524) rates=gamma shape=0.66036921
      pinv=0.82791436;

Command to set TVM+I+G model chosen by BIC would be:

  LSet nst=6 rclass=(abcdbe) rmatrix=(1.4555829 10.999472 3.5129148 0.55775299 10.999472) basefreq=(0.25491137 0.2053422 0.2723221) rates=gamma shape=0.64906431
      pinv=0.8285688;

Command to set TVM+I+G model chosen by DT would be:

  LSet nst=6 rclass=(abcdbe) rmatrix=(1.4555829 10.999472 3.5129148 0.55775299 10.999472) basefreq=(0.25491137 0.2053422 0.2723221) rates=gamma shape=0.64906431
      pinv=0.8285688;

Applying command to set GTR+I+G model chosen by AICc:

paup> LSet nst=6 rclass=(abcdef) rmatrix=(1.4078802 9.407501 3.4056144 0.54587117 11.9628) basefreq=(0.25729746 0.20353436 0.27390524) rates=gamma shape=0.66036921
          pinv=0.82791436;

Time used for model selection = 57.64 sec (CPU time = 57.58 sec)

paup> HomPart partition=UNTITLED;

Partition-homogeneity test with heuristic search:
  Character partition = UNTITLED
  Starting seed = generated automatically
  Number of replicates = 100
  Optimality criterion = parsimony
    Character-status summary:
      Of 3874 total characters:
        All characters are of type 'unord'
        All characters have equal weight
        3527 characters are constant (proportion = 0.910428)
        176 variable characters are parsimony-uninformative
        Number of parsimony-informative characters = 171
    Gaps are treated as "missing"
    Multistate taxa interpreted as uncertainty
  Starting tree(s) obtained via stepwise addition
    Addition sequence: simple (reference taxon = Viannaiahamata)
    Number of trees held at each step = 1
  Branch-swapping algorithm: tree-bisection-reconnection (TBR) with reconnection limit = 8
    Steepest descent option not in effect
  Initial 'Maxtrees' setting = 100 (will be auto-increased by 100)
  Branches collapsed (creating polytomies) if maximum branch length is zero
  'MulTrees' option in effect
  No topological constraints in effect
  Trees are unrooted

  100 partition-homogeneity test replicates completed
  Time used = 36.16 sec (CPU time = 36.16 sec)

Results of partition-homogeneity test:

        Sum of       Number of
  tree lengths       replicates
  -----------------------------
           627*           1
           633            2
           634            3
           635            1
           636            1
           637            4
           638            5
           639           17
           640           14
           641           14
           642           15
           643           12
           644            7
           645            3
           646            1
              * = sum of lengths for original partition

   P value = 1 - (99/100) = 0.010000

Character-exclusion status changed:
  798 characters excluded
  Total number of characters now excluded = 798
  Number of included characters = 3076

paup> Exclude UNTITLED.18S;

Character-exclusion status changed:
  798 characters re-included
  Total number of characters now excluded = 0
  Number of included characters = 3874

paup> Include all;

paup> NJ;

Neighbor-joining search settings:
  Using BioNJ method
  Ties (if encountered) will be broken systematically
  Distance measure = uncorrected ("p")
  3874 characters are included
  All characters have equal weight
  (Tree is unrooted)

Neighbor-joining tree:

                                                   /.- Viannaiahamata
                                             /-----+
                                             |     \--------------------------------------------------------------------------------- Nippostrongylusbrasiliensis
                                             |
                                             |                           /------------------------- Trichostrongyluscolubriformis
                                           /-+                           |
                                           | |   /-----------------------+ /---------------------------------------- Haemonchuscontortus
                                           | |   |                       \-+
                                           | |/--+                         \--------------------------------------- Ostertagialeptospicularis
                                           | ||  |
                                          /+ \+  \--------------------------------------------------------------------------------- Amidostomumcygni
                                          ||  |
                                          ||  \--------------------------------------------------------- Filarinemaflagrifer
                                          ||
                                          |\-------------------------------------------------------------------------------- Nematodirusbattus
                                       /--+
                                       |  |     /-------------------------------------------------------- Heligmosomoidespolygyrus
                                       |  |   /-+
                                       |  |   | \------------------------------------------ Boehmiellawilsoni
                                       |  |   |
/--------------------------------------+  \---+                   /--------------- Herpetostrongyluspythonis
|                                      |      |                /--+
|                                      |      |                |  \----------- Austrostrongylussp
|                                      |      \----------------+
|                                      |                       \------ Nicollinacameroni
|                                      |
|                                      \-------------------------------- Tetrabothriostrongylusmackerrasa
|
+------------------ Ancylostomacaninum
|
\----------------------------------------------- Necatoramericanus

Tree found by neighbor-joining method stored in tree buffer
Time used for tree calculation = 0.00 sec (CPU time = 0.00 sec)

Character-exclusion status changed:
  798 characters excluded
  Total number of characters now excluded = 798
  Number of included characters = 3076

paup> Exclude UNTITLED.18S;

paup> AutoModel;

Evaluating models for tree 1:

                                     ----- K -----
     #  Model                 -lnL   subst   total             AIC            AICc             BIC
--------------------------------------------------------------------------------------------------
     1  JC                 7741.88       0      29        15541.76        15542.33        15716.67
     2  JC+I               7305.21       1      30        14670.41        14671.02        14851.36
     3  JC+G               7405.62       1      30        14871.25        14871.86        15052.19
     4  JC+I+G             7280.62       2      31        14623.23        14623.89        14810.21
     5  F81                7724.37       3      32        15512.73        15513.42        15705.73
     6  F81+I              7289.31       4      33        14644.62        14645.36        14843.66
     7  F81+G              7388.75       4      33        14843.50        14844.24        15042.54
     8  F81+I+G            7264.68       5      34        14597.36        14598.14        14802.43
     9  K80                7545.71       1      30        15151.41        15152.02        15332.35
    10  K80+I              7098.71       2      31        14259.41        14260.07        14446.39
    11  K80+G              7204.11       2      31        14470.22        14470.87        14657.19
    12  K80+I+G            7069.60       3      32        14203.20        14203.90        14396.21
    13  HKY                7528.25       4      33        15122.51        15123.25        15321.54
    14  HKY+I              7080.07       5      34        14228.14        14228.92        14433.21
    15  HKY+G              7185.76       5      34        14439.52        14440.31        14644.59
    16  HKY+I+G            7050.34       6      35        14170.68        14171.51        14381.78
    17  TrNef              7539.52       2      31        15141.05        15141.70        15328.02
    18  TrNef+I            7098.51       3      32        14261.02        14261.71        14454.02
    19  TrNef+G            7200.43       3      32        14464.87        14465.56        14657.87
    20  TrNef+I+G          7069.55       4      33        14205.11        14205.85        14404.14
    21  TrN                7517.09       5      34        15102.19        15102.97        15307.25
    22  TrN+I              7078.78       6      35        14227.56        14228.39        14438.66
    23  TrN+G              7178.42       6      35        14426.84        14427.67        14637.94
    24  TrN+I+G            7049.41       7      36        14170.82        14171.69        14387.95
    25  K81                7545.41       2      31        15152.82        15153.47        15339.79
    26  K81+I              7098.50       3      32        14261.00        14261.70        14454.01
    27  K81+G              7203.89       3      32        14471.78        14472.47        14664.78
    28  K81+I+G            7069.12       4      33        14204.25        14204.99        14403.29
    29  K81uf              7527.90       5      34        15123.79        15124.57        15328.86
    30  K81uf+I            7079.73       6      35        14229.45        14230.28        14440.55
    31  K81uf+G            7185.44       6      35        14440.88        14441.71        14651.98
    32  K81uf+I+G          7049.64       7      36        14171.29        14172.17        14388.42
    33  TIMef              7539.23       3      32        15142.46        15143.16        15335.47
    34  TIMef+I            7098.30       4      33        14262.60        14263.34        14461.64
    35  TIMef+G            7200.21       4      33        14466.43        14467.16        14665.46
    36  TIMef+I+G          7069.08       5      34        14206.16        14206.94        14411.23
    37  TIM                7516.74       6      35        15103.49        15104.32        15314.59
    38  TIM+I              7078.43       7      36        14228.86        14229.74        14445.99
    39  TIM+G              7178.09       7      36        14428.18        14429.06        14645.31
    40  TIM+I+G            7048.70       8      37        14171.40        14172.32        14394.56
    41  TVMef              7533.48       4      33        15132.96        15133.70        15332.00
    42  TVMef+I            7081.81       5      34        14231.62        14232.41        14436.69
    43  TVMef+G            7189.39       5      34        14446.78        14447.56        14651.85
    44  TVMef+I+G          7052.09       6      35        14174.18        14175.00        14385.27
    45  TVM                7517.67       7      36        15107.34        15108.22        15324.47
    46  TVM+I              7064.19       8      37        14202.38        14203.31        14425.54
    47  TVM+G              7172.66       8      37        14419.33        14420.25        14642.49
    48  TVM+I+G            7034.76       9      38        14145.52        14146.49        14374.71
    49  SYM                7527.33       5      34        15122.65        15123.44        15327.72
    50  SYM+I              7081.59       6      35        14233.18        14234.01        14444.28
    51  SYM+G              7185.53       6      35        14441.06        14441.89        14652.16
    52  SYM+I+G            7051.95       7      36        14175.90        14176.77        14393.03
    53  GTR                7506.63       8      37        15087.26        15088.18        15310.42
    54  GTR+I              7062.95       9      38        14201.90        14202.88        14431.09
    55  GTR+G              7165.63       9      38        14407.26        14408.24        14636.46
    56  GTR+I+G            7033.76      10      39        14145.53        14146.55        14380.75

Model selection results for AIC:

                                                                     delta         AIC     cumul
     #  Model                 -lnL       K             AIC             AIC      weight    weight
------------------------------------------------------------------------------------------------
    48  TVM+I+G            7034.76      38        14145.52            0.00      0.5011    0.5011
    56  GTR+I+G            7033.76      39        14145.53            0.01      0.4988    1.0000
    16  HKY+I+G            7050.34      35        14170.68           25.16   1.72e-006    1.0000
    24  TrN+I+G            7049.41      36        14170.82           25.30   1.61e-006    1.0000
    32  K81uf+I+G          7049.64      36        14171.29           25.77   1.27e-006    1.0000
    40  TIM+I+G            7048.70      37        14171.40           25.88   1.20e-006    1.0000
    44  TVMef+I+G          7052.09      35        14174.18           28.66   3.00e-007    1.0000
    52  SYM+I+G            7051.95      36        14175.90           30.38   1.27e-007    1.0000
    54  GTR+I              7062.95      38        14201.90           56.38   2.86e-013    1.0000
    46  TVM+I              7064.19      37        14202.38           56.86   2.25e-013    1.0000
    12  K80+I+G            7069.60      32        14203.20           57.69   1.49e-013    1.0000
    28  K81+I+G            7069.12      33        14204.25           58.73   8.83e-014    1.0000
    20  TrNef+I+G          7069.55      33        14205.11           59.59   5.75e-014    1.0000
    36  TIMef+I+G          7069.08      34        14206.16           60.64   3.40e-014    1.0000
    22  TrN+I              7078.78      35        14227.56           82.04   7.66e-019    1.0000
    14  HKY+I              7080.07      34        14228.14           82.63   5.73e-019    1.0000
    38  TIM+I              7078.43      36        14228.86           83.34   4.00e-019    1.0000
    30  K81uf+I            7079.73      35        14229.45           83.94   2.98e-019    1.0000
    42  TVMef+I            7081.81      34        14231.62           86.11   1.00e-019    1.0000
    50  SYM+I              7081.59      35        14233.18           87.67   4.60e-020    1.0000
    10  K80+I              7098.71      31        14259.41          113.90   9.27e-026    1.0000
    26  K81+I              7098.50      32        14261.00          115.49   4.19e-026    1.0000
    18  TrNef+I            7098.51      32        14261.02          115.50   4.16e-026    1.0000
    34  TIMef+I            7098.30      33        14262.60          117.09   1.88e-026    1.0000
    55  GTR+G              7165.63      38        14407.26          261.75   7.29e-058    1.0000
    47  TVM+G              7172.66      37        14419.33          273.81   1.75e-060    1.0000
    23  TrN+G              7178.42      35        14426.84          281.32   4.08e-062    1.0000
    39  TIM+G              7178.09      36        14428.18          282.67   2.09e-062    1.0000
    15  HKY+G              7185.76      34        14439.52          294.01   7.20e-065    1.0000
    31  K81uf+G            7185.44      35        14440.88          295.36   3.65e-065    1.0000
    51  SYM+G              7185.53      35        14441.06          295.55   3.33e-065    1.0000
    43  TVMef+G            7189.39      34        14446.78          301.26   1.91e-066    1.0000
    19  TrNef+G            7200.43      32        14464.87          319.35   2.26e-070    1.0000
    35  TIMef+G            7200.21      33        14466.43          320.91   1.04e-070    1.0000
    11  K80+G              7204.11      31        14470.22          324.70   1.55e-071    1.0000
    27  K81+G              7203.89      32        14471.78          326.26   7.12e-072    1.0000
     8  F81+I+G            7264.68      34        14597.36          451.84   3.83e-099    1.0000
     4  JC+I+G             7280.62      31        14623.23          477.72   9.22e-105    1.0000
     6  F81+I              7289.31      33        14644.62          499.11   2.09e-109    1.0000
     2  JC+I               7305.21      30        14670.41          524.90   5.25e-115    1.0000
     7  F81+G              7388.75      33        14843.50          697.99           0    1.0000
     3  JC+G               7405.62      30        14871.25          725.73           0    1.0000
    53  GTR                7506.63      37        15087.26          941.74           0    1.0000
    21  TrN                7517.09      34        15102.19          956.67           0    1.0000
    37  TIM                7516.74      35        15103.49          957.97           0    1.0000
    45  TVM                7517.67      36        15107.34          961.82           0    1.0000
    13  HKY                7528.25      33        15122.51          976.99           0    1.0000
    49  SYM                7527.33      34        15122.65          977.14           0    1.0000
    29  K81uf              7527.90      34        15123.79          978.28           0    1.0000
    41  TVMef              7533.48      33        15132.96          987.45           0    1.0000
    17  TrNef              7539.52      31        15141.05          995.53           0    1.0000
    33  TIMef              7539.23      32        15142.46          996.95           0    1.0000
     9  K80                7545.71      30        15151.41         1005.90           0    1.0000
    25  K81                7545.41      31        15152.82         1007.30           0    1.0000
     5  F81                7724.37      32        15512.73         1367.21           0    1.0000
     1  JC                 7741.88      29        15541.76         1396.25           0    1.0000

Model selection results for AICc:

                                                                     delta        AICc     cumul
     #  Model                 -lnL       K            AICc            AICc      weight    weight
------------------------------------------------------------------------------------------------
    48  TVM+I+G            7034.76      38        14146.49            0.00      0.5076    0.5076
    56  GTR+I+G            7033.76      39        14146.55            0.06      0.4924    1.0000
    16  HKY+I+G            7050.34      35        14171.51           25.01   1.88e-006    1.0000
    24  TrN+I+G            7049.41      36        14171.69           25.20   1.71e-006    1.0000
    32  K81uf+I+G          7049.64      36        14172.17           25.67   1.35e-006    1.0000
    40  TIM+I+G            7048.70      37        14172.32           25.83   1.25e-006    1.0000
    44  TVMef+I+G          7052.09      35        14175.00           28.51   3.27e-007    1.0000
    52  SYM+I+G            7051.95      36        14176.77           30.28   1.35e-007    1.0000
    54  GTR+I              7062.95      38        14202.88           56.38   2.90e-013    1.0000
    46  TVM+I              7064.19      37        14203.31           56.81   2.34e-013    1.0000
    12  K80+I+G            7069.60      32        14203.90           57.40   1.74e-013    1.0000
    28  K81+I+G            7069.12      33        14204.99           58.50   1.01e-013    1.0000
    20  TrNef+I+G          7069.55      33        14205.85           59.35   6.56e-014    1.0000
    36  TIMef+I+G          7069.08      34        14206.94           60.45   3.80e-014    1.0000
    22  TrN+I              7078.78      35        14228.39           81.90   8.35e-019    1.0000
    14  HKY+I              7080.07      34        14228.92           82.43   6.39e-019    1.0000
    38  TIM+I              7078.43      36        14229.74           83.24   4.26e-019    1.0000
    30  K81uf+I            7079.73      35        14230.28           83.79   3.24e-019    1.0000
    42  TVMef+I            7081.81      34        14232.41           85.91   1.12e-019    1.0000
    50  SYM+I              7081.59      35        14234.01           87.52   5.02e-020    1.0000
    10  K80+I              7098.71      31        14260.07          113.57   1.10e-025    1.0000
    26  K81+I              7098.50      32        14261.70          115.20   4.89e-026    1.0000
    18  TrNef+I            7098.51      32        14261.71          115.22   4.86e-026    1.0000
    34  TIMef+I            7098.30      33        14263.34          116.85   2.15e-026    1.0000
    55  GTR+G              7165.63      38        14408.24          261.75   7.38e-058    1.0000
    47  TVM+G              7172.66      37        14420.25          273.76   1.82e-060    1.0000
    23  TrN+G              7178.42      35        14427.67          281.18   4.45e-062    1.0000
    39  TIM+G              7178.09      36        14429.06          282.57   2.22e-062    1.0000
    15  HKY+G              7185.76      34        14440.31          293.81   8.03e-065    1.0000
    31  K81uf+G            7185.44      35        14441.71          295.22   3.98e-065    1.0000
    51  SYM+G              7185.53      35        14441.89          295.40   3.63e-065    1.0000
    43  TVMef+G            7189.39      34        14447.56          301.07   2.13e-066    1.0000
    19  TrNef+G            7200.43      32        14465.56          319.07   2.63e-070    1.0000
    35  TIMef+G            7200.21      33        14467.16          320.67   1.18e-070    1.0000
    11  K80+G              7204.11      31        14470.87          324.38   1.85e-071    1.0000
    27  K81+G              7203.89      32        14472.47          325.98   8.31e-072    1.0000
     8  F81+I+G            7264.68      34        14598.14          451.65   4.28e-099    1.0000
     4  JC+I+G             7280.62      31        14623.89          477.39   1.10e-104    1.0000
     6  F81+I              7289.31      33        14645.36          498.87   2.39e-109    1.0000
     2  JC+I               7305.21      30        14671.02          524.53   6.38e-115    1.0000
     7  F81+G              7388.75      33        14844.24          697.75           0    1.0000
     3  JC+G               7405.62      30        14871.86          725.36           0    1.0000
    53  GTR                7506.63      37        15088.18          941.69           0    1.0000
    21  TrN                7517.09      34        15102.97          956.48           0    1.0000
    37  TIM                7516.74      35        15104.32          957.82           0    1.0000
    45  TVM                7517.67      36        15108.22          961.72           0    1.0000
    13  HKY                7528.25      33        15123.25          976.75           0    1.0000
    49  SYM                7527.33      34        15123.44          976.94           0    1.0000
    29  K81uf              7527.90      34        15124.57          978.08           0    1.0000
    41  TVMef              7533.48      33        15133.70          987.21           0    1.0000
    17  TrNef              7539.52      31        15141.70          995.21           0    1.0000
    33  TIMef              7539.23      32        15143.16          996.66           0    1.0000
     9  K80                7545.71      30        15152.02         1005.53           0    1.0000
    25  K81                7545.41      31        15153.47         1006.98           0    1.0000
     5  F81                7724.37      32        15513.42         1366.93           0    1.0000
     1  JC                 7741.88      29        15542.33         1395.84           0    1.0000

Model selection results for BIC:

                                                                     delta         BIC     cumul
     #  Model                 -lnL       K             BIC             BIC      weight    weight
------------------------------------------------------------------------------------------------
    48  TVM+I+G            7034.76      38        14374.71            0.00      0.9211    0.9211
    56  GTR+I+G            7033.76      39        14380.75            6.04      0.0449    0.9661
    16  HKY+I+G            7050.34      35        14381.78            7.07      0.0269    0.9930
    44  TVMef+I+G          7052.09      35        14385.27           10.56      0.0047    0.9976
    24  TrN+I+G            7049.41      36        14387.95           13.24      0.0012    0.9989
    32  K81uf+I+G          7049.64      36        14388.42           13.71      0.0010    0.9998
    52  SYM+I+G            7051.95      36        14393.03           18.32   9.70e-005    0.9999
    40  TIM+I+G            7048.70      37        14394.56           19.85   4.51e-005    1.0000
    12  K80+I+G            7069.60      32        14396.21           21.50   1.98e-005    1.0000
    28  K81+I+G            7069.12      33        14403.29           28.58   5.74e-007    1.0000
    20  TrNef+I+G          7069.55      33        14404.14           29.44   3.74e-007    1.0000
    36  TIMef+I+G          7069.08      34        14411.23           36.52   1.08e-008    1.0000
    46  TVM+I              7064.19      37        14425.54           50.83   8.43e-012    1.0000
    54  GTR+I              7062.95      38        14431.09           56.38   5.26e-013    1.0000
    14  HKY+I              7080.07      34        14433.21           58.50   1.82e-013    1.0000
    42  TVMef+I            7081.81      34        14436.69           61.98   3.20e-014    1.0000
    22  TrN+I              7078.78      35        14438.66           63.95   1.20e-014    1.0000
    30  K81uf+I            7079.73      35        14440.55           65.84   4.64e-015    1.0000
    50  SYM+I              7081.59      35        14444.28           69.57   7.19e-016    1.0000
    38  TIM+I              7078.43      36        14445.99           71.28   3.06e-016    1.0000
    10  K80+I              7098.71      31        14446.39           71.68   2.51e-016    1.0000
    26  K81+I              7098.50      32        14454.01           79.30   5.56e-018    1.0000
    18  TrNef+I            7098.51      32        14454.02           79.31   5.52e-018    1.0000
    34  TIMef+I            7098.30      33        14461.64           86.93   1.22e-019    1.0000
    55  GTR+G              7165.63      38        14636.46          261.75   1.34e-057    1.0000
    23  TrN+G              7178.42      35        14637.94          263.23   6.38e-058    1.0000
    47  TVM+G              7172.66      37        14642.49          267.78   6.56e-059    1.0000
    15  HKY+G              7185.76      34        14644.59          269.88   2.29e-059    1.0000
    39  TIM+G              7178.09      36        14645.31          270.60   1.60e-059    1.0000
    43  TVMef+G            7189.39      34        14651.85          277.14   6.09e-061    1.0000
    31  K81uf+G            7185.44      35        14651.98          277.27   5.70e-061    1.0000
    51  SYM+G              7185.53      35        14652.16          277.45   5.20e-061    1.0000
    11  K80+G              7204.11      31        14657.19          282.48   4.21e-062    1.0000
    19  TrNef+G            7200.43      32        14657.87          283.16   2.99e-062    1.0000
    27  K81+G              7203.89      32        14664.78          290.08   9.44e-064    1.0000
    35  TIMef+G            7200.21      33        14665.46          290.75   6.73e-064    1.0000
     8  F81+I+G            7264.68      34        14802.43          427.72   1.22e-093    1.0000
     4  JC+I+G             7280.62      31        14810.21          435.50   2.49e-095    1.0000
     6  F81+I              7289.31      33        14843.66          468.95   1.36e-102    1.0000
     2  JC+I               7305.21      30        14851.36          476.65   2.90e-104    1.0000
     7  F81+G              7388.75      33        15042.54          667.83           0    1.0000
     3  JC+G               7405.62      30        15052.19          677.48           0    1.0000
    21  TrN                7517.09      34        15307.25          932.55           0    1.0000
    53  GTR                7506.63      37        15310.42          935.71           0    1.0000
    37  TIM                7516.74      35        15314.59          939.88           0    1.0000
    13  HKY                7528.25      33        15321.54          946.83           0    1.0000
    45  TVM                7517.67      36        15324.47          949.76           0    1.0000
    49  SYM                7527.33      34        15327.72          953.01           0    1.0000
    17  TrNef              7539.52      31        15328.02          953.31           0    1.0000
    29  K81uf              7527.90      34        15328.86          954.15           0    1.0000
    41  TVMef              7533.48      33        15332.00          957.29           0    1.0000
     9  K80                7545.71      30        15332.35          957.64           0    1.0000
    33  TIMef              7539.23      32        15335.47          960.76           0    1.0000
    25  K81                7545.41      31        15339.79          965.08           0    1.0000
     5  F81                7724.37      32        15705.73         1331.03           0    1.0000
     1  JC                 7741.88      29        15716.67         1341.96           0    1.0000

Model selection results for DT:

                                                                     delta
     #  Model                 -lnL       K              DT              DT
--------------------------------------------------------------------------
    48  TVM+I+G            7034.76      38        0.000109        0.000000
    44  TVMef+I+G          7052.09      35        0.000827        0.000717
    52  SYM+I+G            7051.95      36        0.000952        0.000842
    56  GTR+I+G            7033.76      39        0.001175        0.001065
    32  K81uf+I+G          7049.64      36        0.001431        0.001322
    16  HKY+I+G            7050.34      35        0.001637        0.001527
    28  K81+I+G            7069.12      33        0.001868        0.001759
    36  TIMef+I+G          7069.08      34        0.002029        0.001920
    12  K80+I+G            7069.60      32        0.002076        0.001966
    20  TrNef+I+G          7069.55      33        0.002252        0.002143
    40  TIM+I+G            7048.70      37        0.002334        0.002224
    24  TrN+I+G            7049.41      36        0.002599        0.002489
    47  TVM+G              7172.66      37        0.005776        0.005667
    51  SYM+G              7185.53      35        0.005897        0.005787
    43  TVMef+G            7189.39      34        0.006031        0.005922
    55  GTR+G              7165.63      38        0.006102        0.005993
    15  HKY+G              7185.76      34        0.006118        0.006009
    31  K81uf+G            7185.44      35        0.006142        0.006033
    19  TrNef+G            7200.43      32        0.006262        0.006152
    35  TIMef+G            7200.21      33        0.006289        0.006179
    11  K80+G              7204.11      31        0.006335        0.006225
    27  K81+G              7203.89      32        0.006364        0.006255
    23  TrN+G              7178.42      35        0.006588        0.006479
    39  TIM+G              7178.09      36        0.006607        0.006497
     3  JC+G               7405.62      30        0.008690        0.008581
     7  F81+G              7388.75      33        0.008767        0.008658
     4  JC+I+G             7280.62      31        0.009233        0.009123
     8  F81+I+G            7264.68      34        0.009342        0.009233
    46  TVM+I              7064.19      37        0.010496        0.010387
    42  TVMef+I            7081.81      34        0.010956        0.010846
    50  SYM+I              7081.59      35        0.011086        0.010977
    54  GTR+I              7062.95      38        0.011215        0.011106
    30  K81uf+I            7079.73      35        0.011247        0.011138
    14  HKY+I              7080.07      34        0.011296        0.011186
    10  K80+I              7098.71      31        0.011573        0.011464
    26  K81+I              7098.50      32        0.011576        0.011466
    18  TrNef+I            7098.51      32        0.011727        0.011617
    34  TIMef+I            7098.30      33        0.011734        0.011624
    22  TrN+I              7078.78      35        0.012082        0.011973
    38  TIM+I              7078.43      36        0.012083        0.011973
     2  JC+I               7305.21      30        0.015028        0.014918
     6  F81+I              7289.31      33        0.015185        0.015076
    17  TrNef              7539.52      31        0.023569        0.023459
    33  TIMef              7539.23      32        0.023583        0.023474
    49  SYM                7527.33      34        0.023630        0.023521
     9  K80                7545.71      30        0.023964        0.023854
    53  GTR                7506.63      37        0.023964        0.023855
    25  K81                7545.41      31        0.023978        0.023868
    45  TVM                7517.67      36        0.024008        0.023898
    41  TVMef              7533.48      33        0.024023        0.023914
    21  TrN                7517.09      34        0.024033        0.023924
    37  TIM                7516.74      35        0.024047        0.023938
    13  HKY                7528.25      33        0.024063        0.023954
    29  K81uf              7527.90      34        0.024080        0.023970
     1  JC                 7741.88      29        0.024273        0.024164
     5  F81                7724.37      32        0.024285        0.024176

Command to set TVM+I+G model chosen by AIC would be:

  LSet nst=6 rclass=(abcdbe) rmatrix=(1.2095568 10.903293 3.0842612 0.4696353 10.903293) basefreq=(0.25014125 0.20994601 0.27885815) rates=gamma shape=0.64285337
      pinv=0.83326974;

Command to set TVM+I+G model chosen by BIC would be:

  LSet nst=6 rclass=(abcdbe) rmatrix=(1.2095568 10.903293 3.0842612 0.4696353 10.903293) basefreq=(0.25014125 0.20994601 0.27885815) rates=gamma shape=0.64285337
      pinv=0.83326974;

Command to set TVM+I+G model chosen by DT would be:

  LSet nst=6 rclass=(abcdbe) rmatrix=(1.2095568 10.903293 3.0842612 0.4696353 10.903293) basefreq=(0.25014125 0.20994601 0.27885815) rates=gamma shape=0.64285337
      pinv=0.83326974;

Applying command to set TVM+I+G model chosen by AICc:

paup> LSet nst=6 rclass=(abcdbe) rmatrix=(1.2095568 10.903293 3.0842612 0.4696353 10.903293) basefreq=(0.25014125 0.20994601 0.27885815) rates=gamma shape=0.64285337
          pinv=0.83326974;

Time used for model selection = 49.67 sec (CPU time = 49.69 sec)

Character-exclusion status changed:
  3076 characters excluded
  Total number of characters now excluded = 3874
  Number of included characters = 0

paup> Exclude all;

Character-exclusion status changed:
  798 characters re-included
  Total number of characters now excluded = 3076
  Number of included characters = 798

paup> Include UNTITLED.18S;

paup> AutoModel;

Evaluating models for tree 1:

                                     ----- K -----
     #  Model                 -lnL   subst   total             AIC            AICc             BIC
--------------------------------------------------------------------------------------------------
     1  JC                2038.671       0      29        4135.342        4137.608        4271.124
     2  JC+I              1928.970       1      30        3917.941        3920.366        4058.404
     3  JC+G              1950.957       1      30        3961.914        3964.339        4102.377
     4  JC+I+G            1925.725       2      31        3913.451        3916.041        4058.596
     5  F81               2026.667       3      32        4117.334        4120.094        4267.161
     6  F81+I             1916.876       4      33        3899.752        3902.689        4054.262
     7  F81+G             1938.865       4      33        3943.730        3946.667        4098.239
     8  F81+I+G           1913.654       5      34        3895.308        3898.428        4054.500
     9  K80               2006.642       1      30        4073.284        4075.709        4213.747
    10  K80+I             1895.685       2      31        3853.371        3855.961        3998.516
    11  K80+G             1918.310       2      31        3898.621        3901.211        4043.766
    12  K80+I+G           1892.459       3      32        3848.918        3851.679        3998.745
    13  HKY               1993.935       4      33        4053.870        4056.808        4208.380
    14  HKY+I             1881.960       5      34        3831.921        3835.040        3991.113
    15  HKY+G             1904.861       5      34        3877.722        3880.841        4036.914
    16  HKY+I+G           1878.731       6      35        3827.462        3830.769        3991.336
    17  TrNef             2006.070       2      31        4074.140        4076.730        4219.286
    18  TrNef+I           1895.683       3      32        3855.366        3858.127        4005.193
    19  TrNef+G           1918.078       3      32        3900.157        3902.917        4049.984
    20  TrNef+I+G         1892.446       4      33        3850.892        3853.829        4005.402
    21  TrN               1992.377       5      34        4052.755        4055.874        4211.946
    22  TrN+I             1881.736       6      35        3833.472        3836.779        3997.346
    23  TrN+G             1903.923       6      35        3877.846        3881.153        4041.719
    24  TrN+I+G           1878.384       7      36        3828.768        3832.269        3997.324
    25  K81               2004.805       2      31        4071.609        4074.200        4216.755
    26  K81+I             1893.729       3      32        3851.458        3854.218        4001.285
    27  K81+G             1916.409       3      32        3896.818        3899.579        4046.646
    28  K81+I+G           1890.385       4      33        3846.771        3849.708        4001.280
    29  K81uf             1992.255       5      34        4052.509        4055.629        4211.701
    30  K81uf+I           1880.249       6      35        3830.497        3833.805        3994.371
    31  K81uf+G           1903.211       6      35        3876.422        3879.729        4040.296
    32  K81uf+I+G         1876.890       7      36        3825.779        3829.280        3994.335
    33  TIMef             2004.233       3      32        4072.465        4075.226        4222.293
    34  TIMef+I           1893.726       4      33        3853.453        3856.390        4007.962
    35  TIMef+G           1916.177       4      33        3898.354        3901.291        4052.863
    36  TIMef+I+G         1890.374       5      34        3848.748        3851.868        4007.940
    37  TIM               1990.696       6      35        4051.393        4054.700        4215.267
    38  TIM+I             1880.015       7      36        3832.031        3835.531        4000.587
    39  TIM+G             1902.258       7      36        3876.515        3880.016        4045.071
    40  TIM+I+G           1876.542       8      37        3827.085        3830.785        4000.323
    41  TVMef             1997.606       4      33        4061.212        4064.149        4215.721
    42  TVMef+I           1886.887       5      34        3841.773        3844.893        4000.965
    43  TVMef+G           1908.963       5      34        3885.925        3889.045        4045.117
    44  TVMef+I+G         1882.719       6      35        3835.437        3838.744        3999.311
    45  TVM               1987.113       7      36        4046.226        4049.727        4214.782
    46  TVM+I             1875.818       8      37        3825.636        3829.336        3998.874
    47  TVM+G             1898.458       8      37        3870.915        3874.615        4044.153
    48  TVM+I+G           1872.014       9      38        3820.027        3823.933        3997.948
    49  SYM               1997.037       5      34        4062.073        4065.192        4221.265
    50  SYM+I             1886.880       6      35        3843.759        3847.067        4007.633
    51  SYM+G             1908.698       6      35        3887.396        3890.703        4051.270
    52  SYM+I+G           1882.708       7      36        3837.416        3840.917        4005.972
    53  GTR               1985.581       8      37        4045.161        4048.861        4218.399
    54  GTR+I             1875.562       9      38        3827.125        3831.030        4005.045
    55  GTR+G             1897.494       9      38        3870.987        3874.892        4048.907
    56  GTR+I+G           1871.711      10      39        3821.423        3825.539        4004.025

Model selection results for AIC:

                                                                     delta         AIC     cumul
     #  Model                 -lnL       K             AIC             AIC      weight    weight
------------------------------------------------------------------------------------------------
    48  TVM+I+G           1872.014      38        3820.027           0.000      0.5807    0.5807
    56  GTR+I+G           1871.711      39        3821.423           1.395      0.2891    0.8698
    46  TVM+I             1875.818      37        3825.636           5.608      0.0352    0.9049
    32  K81uf+I+G         1876.890      36        3825.779           5.752      0.0327    0.9377
    40  TIM+I+G           1876.542      37        3827.085           7.057      0.0170    0.9547
    54  GTR+I             1875.562      38        3827.125           7.097      0.0167    0.9714
    16  HKY+I+G           1878.731      35        3827.462           7.435      0.0141    0.9855
    24  TrN+I+G           1878.384      36        3828.768           8.741      0.0073    0.9929
    30  K81uf+I           1880.249      35        3830.497          10.470      0.0031    0.9960
    14  HKY+I             1881.960      34        3831.921          11.893      0.0015    0.9975
    38  TIM+I             1880.015      36        3832.031          12.003      0.0014    0.9989
    22  TrN+I             1881.736      35        3833.472          13.445      0.0007    0.9996
    44  TVMef+I+G         1882.719      35        3835.437          15.410      0.0003    0.9999
    52  SYM+I+G           1882.708      36        3837.416          17.389   9.73e-005    1.0000
    42  TVMef+I           1886.887      34        3841.773          21.746   1.10e-005    1.0000
    50  SYM+I             1886.880      35        3843.759          23.732   4.08e-006    1.0000
    28  K81+I+G           1890.385      33        3846.771          26.743   9.05e-007    1.0000
    36  TIMef+I+G         1890.374      34        3848.748          28.721   3.37e-007    1.0000
    12  K80+I+G           1892.459      32        3848.918          28.890   3.09e-007    1.0000
    20  TrNef+I+G         1892.446      33        3850.892          30.865   1.15e-007    1.0000
    26  K81+I             1893.729      32        3851.458          31.430   8.69e-008    1.0000
    10  K80+I             1895.685      31        3853.371          33.343   3.34e-008    1.0000
    34  TIMef+I           1893.726      33        3853.453          33.425   3.20e-008    1.0000
    18  TrNef+I           1895.683      32        3855.366          35.338   1.23e-008    1.0000
    47  TVM+G             1898.458      37        3870.915          50.888   5.17e-012    1.0000
    55  GTR+G             1897.494      38        3870.987          50.960   4.99e-012    1.0000
    31  K81uf+G           1903.211      35        3876.422          56.395   3.30e-013    1.0000
    39  TIM+G             1902.258      36        3876.515          56.488   3.15e-013    1.0000
    15  HKY+G             1904.861      34        3877.722          57.695   1.72e-013    1.0000
    23  TrN+G             1903.923      35        3877.846          57.818   1.62e-013    1.0000
    43  TVMef+G           1908.963      34        3885.925          65.898   2.85e-015    1.0000
    51  SYM+G             1908.698      35        3887.396          67.368   1.36e-015    1.0000
     8  F81+I+G           1913.654      34        3895.308          75.281   2.61e-017    1.0000
    27  K81+G             1916.409      32        3896.818          76.791   1.23e-017    1.0000
    35  TIMef+G           1916.177      33        3898.354          78.326   5.70e-018    1.0000
    11  K80+G             1918.310      31        3898.621          78.593   4.98e-018    1.0000
     6  F81+I             1916.876      33        3899.752          79.725   2.83e-018    1.0000
    19  TrNef+G           1918.078      32        3900.157          80.129   2.31e-018    1.0000
     4  JC+I+G            1925.725      31        3913.451          93.423   3.00e-021    1.0000
     2  JC+I              1928.970      30        3917.941          97.913   3.18e-022    1.0000
     7  F81+G             1938.865      33        3943.730         123.702   7.99e-028    1.0000
     3  JC+G              1950.957      30        3961.914         141.887   8.99e-032    1.0000
    53  GTR               1985.581      37        4045.161         225.134   7.53e-050    1.0000
    45  TVM               1987.113      36        4046.226         226.199   4.42e-050    1.0000
    37  TIM               1990.696      35        4051.393         231.365   3.34e-051    1.0000
    29  K81uf             1992.255      34        4052.509         232.482   1.91e-051    1.0000
    21  TrN               1992.377      34        4052.755         232.727   1.69e-051    1.0000
    13  HKY               1993.935      33        4053.870         233.843   9.67e-052    1.0000
    41  TVMef             1997.606      33        4061.212         241.184   2.46e-053    1.0000
    49  SYM               1997.037      34        4062.073         242.046   1.60e-053    1.0000
    25  K81               2004.805      31        4071.609         251.582   1.36e-055    1.0000
    33  TIMef             2004.233      32        4072.465         252.438   8.87e-056    1.0000
     9  K80               2006.642      30        4073.284         253.257   5.89e-056    1.0000
    17  TrNef             2006.070      31        4074.140         254.113   3.84e-056    1.0000
     5  F81               2026.667      32        4117.334         297.306   1.60e-065    1.0000
     1  JC                2038.671      29        4135.342         315.315   1.97e-069    1.0000

Model selection results for AICc:

                                                                     delta        AICc     cumul
     #  Model                 -lnL       K            AICc            AICc      weight    weight
------------------------------------------------------------------------------------------------
    48  TVM+I+G           1872.014      38        3823.933           0.000      0.5847    0.5847
    56  GTR+I+G           1871.711      39        3825.539           1.606      0.2619    0.8467
    32  K81uf+I+G         1876.890      36        3829.280           5.347      0.0404    0.8870
    46  TVM+I             1875.818      37        3829.336           5.403      0.0392    0.9263
    16  HKY+I+G           1878.731      35        3830.769           6.837      0.0192    0.9454
    40  TIM+I+G           1876.542      37        3830.785           6.852      0.0190    0.9644
    54  GTR+I             1875.562      38        3831.030           7.097      0.0168    0.9813
    24  TrN+I+G           1878.384      36        3832.269           8.336      0.0091    0.9903
    30  K81uf+I           1880.249      35        3833.805           9.872      0.0042    0.9945
    14  HKY+I             1881.960      34        3835.040          11.108      0.0023    0.9968
    38  TIM+I             1880.015      36        3835.531          11.599      0.0018    0.9986
    22  TrN+I             1881.736      35        3836.779          12.847      0.0009    0.9995
    44  TVMef+I+G         1882.719      35        3838.744          14.812      0.0004    0.9999
    52  SYM+I+G           1882.708      36        3840.917          16.984      0.0001    1.0000
    42  TVMef+I           1886.887      34        3844.893          20.960   1.64e-005    1.0000
    50  SYM+I             1886.880      35        3847.067          23.134   5.54e-006    1.0000
    28  K81+I+G           1890.385      33        3849.708          25.775   1.48e-006    1.0000
    12  K80+I+G           1892.459      32        3851.679          27.746   5.52e-007    1.0000
    36  TIMef+I+G         1890.374      34        3851.868          27.935   5.02e-007    1.0000
    20  TrNef+I+G         1892.446      33        3853.829          29.897   1.88e-007    1.0000
    26  K81+I             1893.729      32        3854.218          30.286   1.55e-007    1.0000
    10  K80+I             1895.685      31        3855.961          32.028   6.49e-008    1.0000
    34  TIMef+I           1893.726      33        3856.390          32.457   5.24e-008    1.0000
    18  TrNef+I           1895.683      32        3858.127          34.194   2.20e-008    1.0000
    47  TVM+G             1898.458      37        3874.615          50.683   5.77e-012    1.0000
    55  GTR+G             1897.494      38        3874.892          50.960   5.03e-012    1.0000
    31  K81uf+G           1903.211      35        3879.729          55.797   4.48e-013    1.0000
    39  TIM+G             1902.258      36        3880.016          56.083   3.88e-013    1.0000
    15  HKY+G             1904.861      34        3880.841          56.909   2.57e-013    1.0000
    23  TrN+G             1903.923      35        3881.153          57.220   2.20e-013    1.0000
    43  TVMef+G           1908.963      34        3889.045          65.112   4.25e-015    1.0000
    51  SYM+G             1908.698      35        3890.703          66.770   1.85e-015    1.0000
     8  F81+I+G           1913.654      34        3898.428          74.495   3.90e-017    1.0000
    27  K81+G             1916.409      32        3899.579          75.646   2.19e-017    1.0000
    11  K80+G             1918.310      31        3901.211          77.278   9.69e-018    1.0000
    35  TIMef+G           1916.177      33        3901.291          77.358   9.31e-018    1.0000
     6  F81+I             1916.876      33        3902.689          78.757   4.63e-018    1.0000
    19  TrNef+G           1918.078      32        3902.917          78.985   4.13e-018    1.0000
     4  JC+I+G            1925.725      31        3916.041          92.108   5.83e-021    1.0000
     2  JC+I              1928.970      30        3920.366          96.433   6.71e-022    1.0000
     7  F81+G             1938.865      33        3946.667         122.734   1.30e-027    1.0000
     3  JC+G              1950.957      30        3964.339         140.407   1.90e-031    1.0000
    53  GTR               1985.581      37        4048.861         224.929   8.40e-050    1.0000
    45  TVM               1987.113      36        4049.727         225.794   5.45e-050    1.0000
    37  TIM               1990.696      35        4054.700         230.767   4.53e-051    1.0000
    29  K81uf             1992.255      34        4055.629         231.696   2.85e-051    1.0000
    21  TrN               1992.377      34        4055.874         231.941   2.52e-051    1.0000
    13  HKY               1993.935      33        4056.808         232.875   1.58e-051    1.0000
    41  TVMef             1997.606      33        4064.149         240.216   4.02e-053    1.0000
    49  SYM               1997.037      34        4065.192         241.260   2.39e-053    1.0000
    25  K81               2004.805      31        4074.200         250.267   2.64e-055    1.0000
    33  TIMef             2004.233      32        4075.226         251.293   1.58e-055    1.0000
     9  K80               2006.642      30        4075.709         251.777   1.24e-055    1.0000
    17  TrNef             2006.070      31        4076.730         252.798   7.46e-056    1.0000
     5  F81               2026.667      32        4120.094         296.162   2.86e-065    1.0000
     1  JC                2038.671      29        4137.608         313.675   4.50e-069    1.0000

Model selection results for BIC:

                                                                     delta         BIC     cumul
     #  Model                 -lnL       K             BIC             BIC      weight    weight
------------------------------------------------------------------------------------------------
    14  HKY+I             1881.960      34        3991.113           0.000      0.3937    0.3937
    16  HKY+I+G           1878.731      35        3991.336           0.223      0.3521    0.7459
    32  K81uf+I+G         1876.890      36        3994.335           3.222      0.0786    0.8245
    30  K81uf+I           1880.249      35        3994.371           3.259      0.0772    0.9017
    24  TrN+I+G           1878.384      36        3997.324           6.211      0.0176    0.9193
    22  TrN+I             1881.736      35        3997.346           6.233      0.0174    0.9368
    48  TVM+I+G           1872.014      38        3997.948           6.835      0.0129    0.9497
    10  K80+I             1895.685      31        3998.516           7.403      0.0097    0.9594
    12  K80+I+G           1892.459      32        3998.745           7.633      0.0087    0.9681
    46  TVM+I             1875.818      37        3998.874           7.761      0.0081    0.9762
    44  TVMef+I+G         1882.719      35        3999.311           8.198      0.0065    0.9827
    40  TIM+I+G           1876.542      37        4000.323           9.210      0.0039    0.9867
    38  TIM+I             1880.015      36        4000.587           9.474      0.0035    0.9901
    42  TVMef+I           1886.887      34        4000.965           9.852      0.0029    0.9930
    28  K81+I+G           1890.385      33        4001.280          10.168      0.0024    0.9954
    26  K81+I             1893.729      32        4001.285          10.172      0.0024    0.9978
    56  GTR+I+G           1871.711      39        4004.025          12.912      0.0006    0.9985
    54  GTR+I             1875.562      38        4005.045          13.932      0.0004    0.9988
    18  TrNef+I           1895.683      32        4005.193          14.081      0.0003    0.9992
    20  TrNef+I+G         1892.446      33        4005.402          14.289      0.0003    0.9995
    52  SYM+I+G           1882.708      36        4005.972          14.859      0.0002    0.9997
    50  SYM+I             1886.880      35        4007.633          16.521      0.0001    0.9998
    36  TIMef+I+G         1890.374      34        4007.940          16.827   8.73e-005    0.9999
    34  TIMef+I           1893.726      33        4007.962          16.850   8.64e-005    1.0000
    15  HKY+G             1904.861      34        4036.914          45.801   4.46e-011    1.0000
    31  K81uf+G           1903.211      35        4040.296          49.183   8.23e-012    1.0000
    23  TrN+G             1903.923      35        4041.719          50.607   4.04e-012    1.0000
    11  K80+G             1918.310      31        4043.766          52.653   1.45e-012    1.0000
    47  TVM+G             1898.458      37        4044.153          53.041   1.20e-012    1.0000
    39  TIM+G             1902.258      36        4045.071          53.958   7.56e-013    1.0000
    43  TVMef+G           1908.963      34        4045.117          54.004   7.38e-013    1.0000
    27  K81+G             1916.409      32        4046.646          55.533   3.44e-013    1.0000
    55  GTR+G             1897.494      38        4048.907          57.795   1.11e-013    1.0000
    19  TrNef+G           1918.078      32        4049.984          58.871   6.48e-014    1.0000
    51  SYM+G             1908.698      35        4051.270          60.157   3.41e-014    1.0000
    35  TIMef+G           1916.177      33        4052.863          61.751   1.54e-014    1.0000
     6  F81+I             1916.876      33        4054.262          63.149   7.63e-015    1.0000
     8  F81+I+G           1913.654      34        4054.500          63.388   6.77e-015    1.0000
     2  JC+I              1928.970      30        4058.404          67.291   9.62e-016    1.0000
     4  JC+I+G            1925.725      31        4058.596          67.483   8.74e-016    1.0000
     7  F81+G             1938.865      33        4098.239         107.127   2.15e-024    1.0000
     3  JC+G              1950.957      30        4102.377         111.265   2.72e-025    1.0000
    13  HKY               1993.935      33        4208.380         217.267   2.61e-048    1.0000
    29  K81uf             1992.255      34        4211.701         220.588   4.96e-049    1.0000
    21  TrN               1992.377      34        4211.946         220.834   4.38e-049    1.0000
     9  K80               2006.642      30        4213.747         222.635   1.78e-049    1.0000
    45  TVM               1987.113      36        4214.782         223.669   1.06e-049    1.0000
    37  TIM               1990.696      35        4215.267         224.154   8.33e-050    1.0000
    41  TVMef             1997.606      33        4215.721         224.609   6.64e-050    1.0000
    25  K81               2004.805      31        4216.755         225.642   3.96e-050    1.0000
    53  GTR               1985.581      37        4218.399         227.287   1.74e-050    1.0000
    17  TrNef             2006.070      31        4219.286         228.173   1.12e-050    1.0000
    49  SYM               1997.037      34        4221.265         230.152   4.15e-051    1.0000
    33  TIMef             2004.233      32        4222.293         231.180   2.48e-051    1.0000
     5  F81               2026.667      32        4267.161         276.048   4.49e-061    1.0000
     1  JC                2038.671      29        4271.124         280.011   6.19e-062    1.0000

Model selection results for DT:

                                                                     delta
     #  Model                 -lnL       K              DT              DT
--------------------------------------------------------------------------
    14  HKY+I             1881.960      34        0.001150        0.000000
    24  TrN+I+G           1878.384      36        0.001223        0.000073
    16  HKY+I+G           1878.731      35        0.001248        0.000097
    30  K81uf+I           1880.249      35        0.001312        0.000161
    40  TIM+I+G           1876.542      37        0.001398        0.000248
    32  K81uf+I+G         1876.890      36        0.001518        0.000367
    22  TrN+I             1881.736      35        0.001539        0.000389
    46  TVM+I             1875.818      37        0.001576        0.000425
    38  TIM+I             1880.015      36        0.001620        0.000470
    12  K80+I+G           1892.459      32        0.001713        0.000563
    20  TrNef+I+G         1892.446      33        0.001719        0.000569
    54  GTR+I             1875.562      38        0.001779        0.000629
    28  K81+I+G           1890.385      33        0.001825        0.000675
    36  TIMef+I+G         1890.374      34        0.001829        0.000678
    56  GTR+I+G           1871.711      39        0.001875        0.000725
    52  SYM+I+G           1882.708      36        0.002014        0.000864
    44  TVMef+I+G         1882.719      35        0.002017        0.000866
    10  K80+I             1895.685      31        0.002027        0.000877
    18  TrNef+I           1895.683      32        0.002039        0.000889
    26  K81+I             1893.729      32        0.002111        0.000961
    34  TIMef+I           1893.726      33        0.002137        0.000986
    48  TVM+I+G           1872.014      38        0.002178        0.001028
     8  F81+I+G           1913.654      34        0.002196        0.001045
     4  JC+I+G            1925.725      31        0.002365        0.001215
    50  SYM+I             1886.880      35        0.002663        0.001512
    42  TVMef+I           1886.887      34        0.002664        0.001513
     6  F81+I             1916.876      33        0.003561        0.002411
     2  JC+I              1928.970      30        0.003678        0.002527
     7  F81+G             1938.865      33        0.007248        0.006098
     3  JC+G              1950.957      30        0.007305        0.006154
    43  TVMef+G           1908.963      34        0.007953        0.006802
    51  SYM+G             1908.698      35        0.007964        0.006814
    33  TIMef             2004.233      32        0.008148        0.006997
    17  TrNef             2006.070      31        0.008150        0.007000
    23  TrN+G             1903.923      35        0.008173        0.007022
    19  TrNef+G           1918.078      32        0.008227        0.007077
    45  TVM               1987.113      36        0.008249        0.007099
    55  GTR+G             1897.494      38        0.008254        0.007104
    53  GTR               1985.581      37        0.008260        0.007109
    39  TIM+G             1902.258      36        0.008261        0.007110
    11  K80+G             1918.310      31        0.008269        0.007119
    25  K81               2004.805      31        0.008324        0.007173
     9  K80               2006.642      30        0.008324        0.007174
    35  TIMef+G           1916.177      33        0.008337        0.007187
    27  K81+G             1916.409      32        0.008377        0.007226
    29  K81uf             1992.255      34        0.008409        0.007259
    37  TIM               1990.696      35        0.008421        0.007271
    13  HKY               1993.935      33        0.008445        0.007294
    21  TrN               1992.377      34        0.008455        0.007304
     1  JC                2038.671      29        0.008474        0.007324
     5  F81               2026.667      32        0.008521        0.007371
    47  TVM+G             1898.458      37        0.008704        0.007554
    49  SYM               1997.037      34        0.008706        0.007555
    15  HKY+G             1904.861      34        0.008716        0.007565
    31  K81uf+G           1903.211      35        0.008787        0.007637
    41  TVMef             1997.606      33        0.008881        0.007730

Command to set TVM+I+G model chosen by AIC would be:

  LSet nst=6 rclass=(abcdbe) rmatrix=(2.4222778 11.418836 4.846255 1.0416501 11.418836) basefreq=(0.27819152 0.18924826 0.24566375) rates=gamma shape=0.49062902
      pinv=0.77937577;

Command to set HKY+I model chosen by BIC would be:

  LSet nst=2 tratio=2.2409241 basefreq=(0.28893804 0.18676871 0.23586855) pinv=0.88519461;

Command to set HKY+I model chosen by DT would be:

  LSet nst=2 tratio=2.2409241 basefreq=(0.28893804 0.18676871 0.23586855) pinv=0.88519461;

Applying command to set TVM+I+G model chosen by AICc:

paup> LSet nst=6 rclass=(abcdbe) rmatrix=(2.4222778 11.418836 4.846255 1.0416501 11.418836) basefreq=(0.27819152 0.18924826 0.24566375) rates=gamma shape=0.49062902
          pinv=0.77937577;

Time used for model selection = 15.32 sec (CPU time = 15.32 sec)
