# Supplementary material for: Boehmiella wilsoni (Nematoda, Heligmosomoidea, Boehmiellidae fam. nov.), found in Amazonian rodents
Source: Int J Parasitol Parasites Wildl. 2020 Aug 27;13:119–29. doi: 10.1016/j.ijppaw.2020.08.003 (PMC7508696; doi:10.1016/j.ijppaw.2020.08.003)
Supplement: Multimedia component 8 [file mmc8.txt]

	AncylostomacaninumAJ920347	NecatoramericanusAJ920348	Boehmiellawilsoni	HaemonchuscontortusEU086375	OstertagiaostertagiAF036598	OstertagialeptospicularisAJ920351	TrichostrongyluscolubriformisAJ920350	HerpetostrongyluspythonisAJ920358	AustrostrongylusvictoriensisJX877684	NicollinacameroniAJ920357	NematodirellacameliJX305977	NematodirusbattusAJ920360	FilarinemaflagriferAJ920354	AmidostomumcygniAJ920353	TetrabothriostrongylusmackerrasaeAJ920359	HeligmosomoidespolygyrusAJ920355	OswaldocruziaspJX87766	ViannaiaviannaiJX877681	ViannaiadidelphisJX877676	ViannaiahamataJX877680	ViannaiaminispiculaJX877682	TravassostrongyluscallisJX877677	TravassostrongylusorloffiJX877671	NippostrongylusbrasiliensisAJ920356	HassalstrongylusspJX877679	VexillataconvolutaJX877672	CarolinensisperezponcedeleoniJX877678
AncylostomacaninumAJ920347
NecatoramericanusAJ920348	0.8%
Boehmiellawilsoni	3.4%	4.2%
HaemonchuscontortusEU086375	2.6%	3.1%	3.3%
OstertagiaostertagiAF036598	2.6%	2.9%	3.6%	1.7%
OstertagialeptospicularisAJ920351	2.6%	2.9%	3.5%	1.7%	0.5%
TrichostrongyluscolubriformisAJ920350	2.4%	3.1%	2.6%	1.0%	1.5%	1.2%
HerpetostrongyluspythonisAJ920358	2.5%	3.3%	1.2%	2.6%	2.9%	2.9%	2.0%
AustrostrongylusvictoriensisJX877684	2.6%	3.4%	1.0%	2.2%	2.5%	2.5%	1.6%	0.4%
NicollinacameroniAJ920357	2.5%	3.3%	1.2%	2.4%	2.4%	2.6%	1.7%	0.5%	0.1%
NematodirellacameliJX305977	3.3%	4.1%	3.4%	3.1%	2.8%	3.0%	2.6%	2.5%	2.4%	2.2%
NematodirusbattusAJ920360	3.7%	4.4%	3.9%	3.3%	3.0%	3.3%	3.1%	3.5%	3.1%	3.0%	1.7%
FilarinemaflagriferAJ920354	2.7%	3.5%	2.6%	2.1%	2.4%	2.3%	1.7%	2.1%	2.0%	2.1%	2.4%	3.0%
AmidostomumcygniAJ920353	3.1%	3.7%	3.4%	2.0%	2.2%	2.5%	1.8%	2.7%	2.3%	2.2%	2.6%	3.0%	2.3%
TetrabothriostrongylusmackerrasaeAJ920359	2.2%	2.7%	2.6%	2.2%	2.0%	2.0%	2.0%	2.1%	2.0%	2.1%	2.6%	2.7%	1.7%	2.5%
HeligmosomoidespolygyrusAJ920355	3.9%	3.9%	2.5%	3.5%	3.0%	3.1%	2.9%	1.6%	1.4%	1.6%	3.5%	4.3%	3.3%	3.7%	2.6%
OswaldocruziaspJX87766 1.8%	2.6%	2.6%	2.4%	2.0%	2.0%	1.6%	2.0%	1.8%	1.7%	2.6%	2.9%	2.0%	2.6%	1.7%	2.3%
ViannaiaviannaiJX877681	3.0%	3.8%	2.1%	3.4%	3.0%	2.5%	2.5%	1.2%	1.3%	1.4%	2.7%	3.5%	2.5%	3.3%	2.3%	1.8%	2.0%
ViannaiadidelphisJX877676	3.1%	3.9%	2.0%	3.3%	2.9%	2.9%	2.6%	1.0%	1.2%	1.3%	2.6%	3.4%	2.3%	3.1%	2.2%	2.0%	2.3%	0.4%
ViannaiahamataJX877680	3.0%	3.8%	1.8%	3.1%	2.8%	2.7%	2.5%	0.9%	1.0%	1.2%	2.5%	3.3%	2.2%	3.0%	2.1%	1.8%	2.2%	0.3%	0.1%
ViannaiaminispiculaJX877682	3.0%	3.8%	1.8%	3.1%	2.8%	2.7%	2.5%	0.9%	1.0%	1.2%	2.5%	3.3%	2.2%	3.0%	2.1%	1.8%	2.2%	0.3%	0.1%	0.0%
TravassostrongyluscallisJX877677	2.7%	3.5%	1.7%	2.6%	2.5%	3.0%	2.2%	1.0%	0.7%	0.5%	2.2%	2.9%	2.3%	2.3%	2.3%	1.8%	2.0%	1.8%	1.7%	1.6%	1.6%
TravassostrongylusorloffiJX877671	2.7%	3.5%	1.7%	2.6%	2.5%	3.0%	2.2%	1.0%	0.7%	0.5%	2.2%	2.9%	2.3%	2.3%	2.3%	1.8%	2.0%	1.8%	1.7%	1.6%	1.6%	0.0%
NippostrongylusbrasiliensisAJ920356	4.3%	4.0%	3.1%	3.5%	2.8%	2.7%	3.0%	2.2%	2.3%	2.5%	4.1%	4.6%	3.3%	4.0%	2.9%	1.8%	3.3%	2.1%	2.2%	2.1%	2.1%	2.7%	2.7%
HassalstrongylusspJX877679	4.0%	4.3%	3.5%	3.3%	2.8%	2.9%	3.1%	2.6%	2.5%	2.5%	3.7%	3.8%	3.4%	3.8%	3.0%	2.6%	3.0%	2.5%	2.6%	2.5%	2.5%	2.5%	2.5%	1.7%
VexillataconvolutaJX877672	4.2%	4.4%	3.5%	3.4%	2.9%	3.0%	3.3%	2.7%	2.6%	2.6%	4.1%	4.2%	3.3%	3.9%	3.1%	2.7%	3.1%	2.6%	2.7%	2.6%	2.6%	2.6%	2.6%	1.8%	0.7%
CarolinensisperezponcedeleoniJX877678	3.9%	4.2%	3.3%	3.1%	2.6%	2.7%	3.0%	2.5%	2.3%	2.3%	3.8%	3.9%	3.3%	3.7%	2.9%	2.5%	2.9%	2.3%	2.5%	2.3%	2.3%	2.3%	2.3%	1.6%	0.4%	0.3%
