# Supplementary material for: Boehmiella wilsoni (Nematoda, Heligmosomoidea, Boehmiellidae fam. nov.), found in Amazonian rodents
Source: Int J Parasitol Parasites Wildl. 2020 Aug 27;13:119–29. doi: 10.1016/j.ijppaw.2020.08.003 (PMC7508696; doi:10.1016/j.ijppaw.2020.08.003)
Supplement: Multimedia component 9 [file mmc9.txt]

	AncylostomacaninumAM039739	NecatoramericanusAM039740	Boehmiellawilsoni	HaemonchuscontortusAM039742	OstertagialeptospicularisAM039744	GraphidiumstrigosumLN715219	TeladorsagiacircumcinctaLN715236	CamelostrongylusmentulatusLN715234	HyostrongylusrubidusLN715237	TrichostrongyluscolubriformisAM039743	CooperiacurticeiLN715235	LibyostrongylusdouglassiLN715233	HerpetostrongyluspythonisAM039750	AustrostrongyluschandleriLN715224	SutarostrongylusjohnsoniLN715225	ParaustrostrongylusbettongiaLN715226	WoolleyamonodelphisLN846132	PatricialinahickmaniLN715227	BeveridgiellaiotaLN715228	AmphicephaloidesthylogaleLN715232	GlobocephaloidesmacropodisLN715231	NematodirusbattusAM039752	NematodirushelvetianusLN715238	OllulanustricuspisLN715220	NicollinacameroniAM039749	DromaeostrongylusbicuspisLN715218	FilarinemaflagriferAM039746	PeramelistrongylusskedastosLN715222	AmidostomumcygniAM039745	MackerrastrongylusisoodonLN715221	TachynemabaylisiLN715223	TetrabothriostrongylusmackerrasaeAM039751	HeligmosomoidespolygyrusAM039747	ViannaiahamataLBCE20600	NippostrongylusmagnusLN715229	NippostrongylusbrasiliensisAM039748	OdiliabainaeLN846131
AncylostomacaninumAM039739
NecatoramericanusAM039740	0.5%
Boehmiellawilsoni	0.7%	1.0%
HaemonchuscontortusAM039742	1.1%	1.2%	1.1%
OstertagialeptospicularisAM039744	1.2%	1.5%	1.2%	1.3%
GraphidiumstrigosumLN715219	1.1%	1.2%	0.9%	1.1%	0.8%
TeladorsagiacircumcinctaLN715236	0.9%	1.1%	0.7%	1.1%	0.6%	0.2%
CamelostrongylusmentulatusLN715234	1.0%	1.2%	0.8%	1.2%	0.7%	0.2%	0.1%
HyostrongylusrubidusLN715237	0.9%	1.1%	0.7%	1.1%	0.6%	0.2%	0.0%	0.1%
TrichostrongyluscolubriformisAM039743	0.9%	1.1%	0.7%	0.9%	0.8%	0.2%	0.2%	0.1%	0.2%
CooperiacurticeiLN715235	1.0%	1.0%	0.6%	1.0%	0.9%	0.5%	0.4%	0.5%	0.4%	0.4%
LibyostrongylusdouglassiLN715233	0.8%	0.9%	0.5%	0.9%	0.8%	0.3%	0.2%	0.2%	0.2%	0.2%	0.2%
HerpetostrongyluspythonisAM039750	0.8%	0.8%	0.7%	1.1%	1.1%	0.8%	0.6%	0.7%	0.6%	0.6%	0.7%	0.5%
AustrostrongyluschandleriLN715224	0.6%	0.6%	0.5%	1.1%	1.1%	0.8%	0.6%	0.7%	0.6%	0.6%	0.7%	0.5%	0.3%
SutarostrongylusjohnsoniLN715225	0.6%	0.6%	0.5%	1.1%	1.1%	0.8%	0.6%	0.7%	0.6%	0.6%	0.7%	0.5%	0.3%	0.2%
ParaustrostrongylusbettongiaLN715226	0.5%	0.5%	0.5%	1.0%	1.0%	0.7%	0.5%	0.6%	0.5%	0.5%	0.6%	0.4%	0.2%	0.1%	0.1%
WoolleyamonodelphisLN846132	0.6%	0.6%	0.6%	0.5%	1.0%	0.7%	0.5%	0.6%	0.5%	0.5%	0.6%	0.4%	0.3%	0.2%	0.2%	0.2%
PatricialinahickmaniLN715227	0.5%	0.5%	0.5%	1.0%	1.0%	0.7%	0.5%	0.6%	0.5%	0.5%	0.6%	0.4%	0.2%	0.1%	0.1%	0.0%	0.2%
BeveridgiellaiotaLN715228	0.7%	0.7%	0.5%	1.2%	1.2%	0.9%	0.7%	0.8%	0.7%	0.7%	0.6%	0.5%	0.4%	0.2%	0.2%	0.2%	0.3%	0.2%
AmphicephaloidesthylogaleLN715232	0.8%	0.8%	0.9%	1.3%	1.4%	1.1%	0.9%	1.0%	0.9%	0.9%	0.9%	0.8%	0.8%	0.6%	0.6%	0.5%	0.6%	0.5%	0.7%
GlobocephaloidesmacropodisLN715231	0.9%	0.8%	0.9%	1.4%	1.4%	1.2%	1.0%	1.1%	1.0%	1.0%	1.0%	0.9%	0.8%	0.6%	0.6%	0.5%	0.6%	0.5%	0.7%	0.1%
NematodirusbattusAM039752	1.2%	1.2%	1.2%	1.7%	1.9%	1.6%	1.4%	1.5%	1.4%	1.4%	1.3%	1.2%	1.1%	0.9%	0.9%	0.9%	0.9%	0.9%	0.9%	1.1%	1.1%
NematodirushelvetianusLN715238	1.2%	1.2%	1.2%	1.7%	1.9%	1.6%	1.4%	1.5%	1.4%	1.4%	1.3%	1.2%	1.1%	0.9%	0.9%	0.9%	0.9%	0.9%	0.9%	1.1%	1.1%	0.0%
OllulanustricuspisLN715220	1.8%	1.8%	1.5%	1.6%	1.7%	1.3%	1.2%	1.2%	1.2%	1.2%	1.1%	1.0%	1.5%	1.5%	1.5%	1.4%	1.2%	1.4%	1.6%	1.7%	1.8%	2.1%	2.1%
NicollinacameroniAM039749	0.5%	0.6%	0.4%	0.9%	0.9%	0.6%	0.5%	0.5%	0.5%	0.5%	0.5%	0.3%	0.3%	0.2%	0.2%	0.1%	0.2%	0.1%	0.2%	0.5%	0.5%	0.9%	0.9%	1.3%
DromaeostrongylusbicuspisLN715218	1.2%	1.3%	0.9%	1.4%	1.3%	0.9%	0.7%	0.8%	0.7%	0.7%	0.8%	0.5%	1.0%	1.0%	1.0%	0.9%	0.9%	0.9%	1.1%	1.2%	1.2%	1.5%	1.5%	1.5%	0.9%
FilarinemaflagriferAM039746	0.9%	0.9%	0.9%	1.1%	1.3%	1.1%	0.9%	1.0%	0.9%	0.9%	0.9%	0.8%	0.9%	0.8%	0.8%	0.7%	0.8%	0.7%	0.9%	0.8%	0.9%	1.4%	1.4%	1.6%	0.6%	1.0%
PeramelistrongylusskedastosLN715222	0.7%	0.8%	0.6%	1.2%	1.2%	0.9%	0.7%	0.8%	0.7%	0.7%	0.8%	0.5%	0.5%	0.4%	0.4%	0.3%	0.5%	0.3%	0.5%	0.5%	0.6%	1.2%	1.2%	1.6%	0.2%	1.1%	0.7%
AmidostomumcygniAM039745	1.2%	1.1%	1.0%	1.0%	1.3%	0.8%	0.8%	0.9%	0.8%	0.6%	0.5%	0.6%	0.9%	0.8%	0.8%	0.7%	0.6%	0.7%	0.9%	1.1%	1.1%	1.5%	1.5%	1.4%	0.8%	1.2%	1.1%	1.0%
MackerrastrongylusisoodonLN715221	0.8%	0.8%	0.5%	1.2%	1.1%	0.6%	0.5%	0.5%	0.5%	0.5%	0.5%	0.3%	0.5%	0.3%	0.3%	0.2%	0.4%	0.2%	0.4%	0.6%	0.6%	1.1%	1.1%	1.3%	0.3%	0.9%	0.8%	0.4%	0.6%
TachynemabaylisiLN715223	0.9%	0.9%	0.6%	1.2%	1.2%	0.7%	0.5%	0.6%	0.5%	0.5%	0.5%	0.4%	0.5%	0.4%	0.4%	0.3%	0.4%	0.3%	0.5%	0.5%	0.5%	1.1%	1.1%	1.3%	0.4%	0.9%	0.9%	0.5%	0.5%	0.1%
TetrabothriostrongylusmackerrasaeAM039751	0.7%	0.7%	0.5%	1.1%	1.2%	0.9%	0.7%	0.8%	0.7%	0.7%	0.8%	0.5%	0.4%	0.2%	0.2%	0.2%	0.3%	0.2%	0.3%	0.5%	0.5%	1.0%	1.0%	1.5%	0.2%	0.9%	0.5%	0.3%	0.9%	0.2%	0.3%
HeligmosomoidespolygyrusAM039747	1.1%	1.2%	0.9%	1.4%	1.6%	1.4%	1.2%	1.3%	1.2%	1.2%	1.1%	1.1%	1.0%	0.9%	0.9%	0.9%	0.9%	0.9%	0.9%	1.0%	1.1%	1.2%	1.2%	1.7%	0.8%	1.4%	1.1%	1.0%	1.4%	1.1%	1.1%	0.9%
ViannaiahamataLBCE20600	0.7%	0.8%	0.5%	1.0%	0.9%	0.7%	0.5%	0.6%	0.5%	0.5%	0.5%	0.4%	0.5%	0.3%	0.3%	0.2%	0.3%	0.2%	0.2%	0.7%	0.6%	0.9%	0.9%	1.4%	0.2%	0.9%	0.7%	0.5%	0.8%	0.5%	0.5%	0.4%	0.9%
NippostrongylusmagnusLN715229	1.6%	1.6%	1.3%	1.3%	1.8%	1.6%	1.6%	1.6%	1.6%	1.6%	1.3%	1.4%	1.4%	1.4%	1.4%	1.3%	1.1%	1.3%	1.3%	1.5%	1.5%	1.5%	1.5%	2.0%	1.4%	1.4%	1.4%	1.6%	1.5%	1.6%	1.6%	1.3%	1.6%	1.2%
NippostrongylusbrasiliensisAM039748	1.6%	1.6%	1.4%	1.4%	1.7%	1.6%	1.6%	1.7%	1.6%	1.6%	1.4%	1.5%	1.5%	1.5%	1.5%	1.4%	1.2%	1.4%	1.4%	1.6%	1.6%	1.6%	1.6%	2.1%	1.5%	1.5%	1.5%	1.7%	1.6%	1.6%	1.6%	1.4%	1.6%	1.3%	0.1%
OdiliabainaeLN846131	1.6%	1.6%	1.3%	1.3%	1.8%	1.6%	1.6%	1.6%	1.6%	1.6%	1.3%	1.4%	1.4%	1.4%	1.4%	1.3%	1.1%	1.3%	1.3%	1.5%	1.5%	1.5%	1.5%	2.0%	1.4%	1.4%	1.4%	1.6%	1.5%	1.6%	1.6%	1.3%	1.6%	1.2%	0.0%	0.1%
