# Supplementary material for: Boehmiella wilsoni (Nematoda, Heligmosomoidea, Boehmiellidae fam. nov.), found in Amazonian rodents
Source: Int J Parasitol Parasites Wildl. 2020 Aug 27;13:119–29. doi: 10.1016/j.ijppaw.2020.08.003 (PMC7508696; doi:10.1016/j.ijppaw.2020.08.003)
Supplement: Multimedia component 11 [file mmc11.zip › ijppaw_521_Supplementary_file_S13_Matrix28S37x1293_ML_aLRT_mmc11.tre]

#NEXUS
begin taxa;
	dimensions ntax=37;
	taxlabels
	AmidostomumcygniAM039745
	AmphicephaloidesthylogaleLN715232
	AncylostomacaninumAM039739
	AustrostrongyluschandleriLN715224
	BeveridgiellaiotaLN715228
	Boehmiellawilsoni
	CamelostrongylusmentulatusLN715234
	CooperiacurticeiLN715235
	DromaeostrongylusbicuspisLN715218
	FilarinemaflagriferAM039746
	GlobocephaloidesmacropodisLN715231
	GraphidiumstrigosumLN715219
	HaemonchuscontortusAM039742
	HeligmosomoidespolygyrusAM039747
	HerpetostrongyluspythonisAM039750
	HyostrongylusrubidusLN715237
	LibyostrongylusdouglassiLN715233
	MackerrastrongylusisoodonLN715221
	NecatoramericanusAM039740
	NematodirusbattusAM039752
	NematodirushelvetianusLN715238
	NicollinacameroniAM039749
	NippostrongylusbrasiliensisAM039748
	NippostrongylusmagnusLN715229
	OdiliabainaeLN846131
	OllulanustricuspisLN715220
	OstertagialeptospicularisAM039744
	ParaustrostrongylusbettongiaLN715226
	PatricialinahickmaniLN715227
	PeramelistrongylusskedastosLN715222
	SutarostrongylusjohnsoniLN715225
	TachynemabaylisiLN715223
	TeladorsagiacircumcinctaLN715236
	TetrabothriostrongylusmackerrasaeAM039751
	TrichostrongyluscolubriformisAM039743
	ViannaiahamataLBCE20600
	WoolleyamonodelphisLN846132
;
end;

begin trees;
	tree tree_1 = [&R] (CooperiacurticeiLN715235:0.001737,(DromaeostrongylusbicuspisLN715218:0.006672,(LibyostrongylusdouglassiLN715233:0.0,(((TeladorsagiacircumcinctaLN715236:0.0,HyostrongylusrubidusLN715237:0.0)[&aLRT=0.0]:0.0,(GraphidiumstrigosumLN715219:0.001682,(OstertagialeptospicularisAM039744:0.00737,(CamelostrongylusmentulatusLN715234:0.0,TrichostrongyluscolubriformisAM039743:8.38E-4)[&aLRT=0.823]:8.34E-4)[&aLRT=0.0]:0.0)[&aLRT=0.0]:0.0)[&aLRT=0.896]:0.001685,(AmidostomumcygniAM039745:0.005472,((AustrostrongyluschandleriLN715224:8.36E-4,(HerpetostrongyluspythonisAM039750:0.002544,(PatricialinahickmaniLN715227:0.0,(WoolleyamonodelphisLN846132:0.001777,((ParaustrostrongylusbettongiaLN715226:0.0,(SutarostrongylusjohnsoniLN715225:8.35E-4,(ViannaiahamataLBCE20600:0.001709,(BeveridgiellaiotaLN715228:8.36E-4,(NematodirusbattusAM039752:0.0,NematodirushelvetianusLN715238:0.0)[&aLRT=1.0]:0.009293)[&aLRT=0.0]:0.0)[&aLRT=0.83]:8.29E-4)[&aLRT=0.0]:0.0)[&aLRT=0.0]:0.0,(NicollinacameroniAM039749:0.0,((NecatoramericanusAM039740:0.00361,AncylostomacaninumAM039739:0.00164)[&aLRT=0.931]:0.003486,(((TetrabothriostrongylusmackerrasaeAM039751:8.45E-4,FilarinemaflagriferAM039746:0.005343)[&aLRT=0.0]:0.0,(HeligmosomoidespolygyrusAM039747:0.008852,Boehmiellawilsoni:0.001712)[&aLRT=0.848]:0.002645)[&aLRT=0.0]:8.37E-4,(PeramelistrongylusskedastosLN715222:0.001694,(GlobocephaloidesmacropodisLN715231:8.38E-4,AmphicephaloidesthylogaleLN715232:0.0)[&aLRT=0.979]:0.004388)[&aLRT=0.0]:0.0)[&aLRT=0.823]:8.18E-4)[&aLRT=0.0]:0.0)[&aLRT=0.927]:8.29E-4)[&aLRT=0.0]:0.0)[&aLRT=0.0]:0.0)[&aLRT=0.0]:0.0)[&aLRT=0.0]:0.0)[&aLRT=0.882]:0.001707,(TachynemabaylisiLN715223:8.43E-4,MackerrastrongylusisoodonLN715221:0.0)[&aLRT=0.79]:8.47E-4)[&aLRT=0.7]:7.13E-4)[&aLRT=0.884]:0.001887)[&aLRT=0.0]:0.0)[&aLRT=0.0]:0.0)[&aLRT=0.773]:9.43E-4,(OllulanustricuspisLN715220:0.011264,(HaemonchuscontortusAM039742:0.005191,(NippostrongylusbrasiliensisAM039748:8.34E-4,(OdiliabainaeLN846131:0.0,NippostrongylusmagnusLN715229:0.0)[&aLRT=0.0]:0.0)[&aLRT=0.991]:0.013106)[&aLRT=0.827]:0.004376)[&aLRT=0.596]:7.81E-4);
end;

begin figtree;
	set appearance.backgroundColorAttribute="Default";
	set appearance.backgroundColour=#ffffff;
	set appearance.branchColorAttribute="User selection";
	set appearance.branchColorGradient=false;
	set appearance.branchLineWidth=2.0;
	set appearance.branchMinLineWidth=0.0;
	set appearance.branchWidthAttribute="Fixed";
	set appearance.foregroundColour=#000000;
	set appearance.hilightingGradient=false;
	set appearance.selectionColour=#2d3680;
	set branchLabels.colorAttribute="User selection";
	set branchLabels.displayAttribute="Branch times";
	set branchLabels.fontName="sansserif";
	set branchLabels.fontSize=8;
	set branchLabels.fontStyle=0;
	set branchLabels.isShown=false;
	set branchLabels.significantDigits=4;
	set layout.expansion=0;
	set layout.layoutType="RECTILINEAR";
	set layout.zoom=0;
	set legend.attribute="aLRT";
	set legend.fontSize=10.0;
	set legend.isShown=false;
	set legend.significantDigits=4;
	set nodeBars.barWidth=4.0;
	set nodeBars.displayAttribute=null;
	set nodeBars.isShown=false;
	set nodeLabels.colorAttribute="User selection";
	set nodeLabels.displayAttribute="aLRT";
	set nodeLabels.fontName="sansserif";
	set nodeLabels.fontSize=10;
	set nodeLabels.fontStyle=0;
	set nodeLabels.isShown=true;
	set nodeLabels.significantDigits=2;
	set nodeShapeExternal.colourAttribute="User selection";
	set nodeShapeExternal.isShown=false;
	set nodeShapeExternal.minSize=10.0;
	set nodeShapeExternal.scaleType=Width;
	set nodeShapeExternal.shapeType=Circle;
	set nodeShapeExternal.size=4.0;
	set nodeShapeExternal.sizeAttribute="Fixed";
	set nodeShapeInternal.colourAttribute="User selection";
	set nodeShapeInternal.isShown=false;
	set nodeShapeInternal.minSize=10.0;
	set nodeShapeInternal.scaleType=Width;
	set nodeShapeInternal.shapeType=Circle;
	set nodeShapeInternal.size=4.0;
	set nodeShapeInternal.sizeAttribute="Fixed";
	set polarLayout.alignTipLabels=false;
	set polarLayout.angularRange=0;
	set polarLayout.rootAngle=0;
	set polarLayout.rootLength=100;
	set polarLayout.showRoot=true;
	set radialLayout.spread=0.0;
	set rectilinearLayout.alignTipLabels=false;
	set rectilinearLayout.curvature=0;
	set rectilinearLayout.rootLength=100;
	set scale.offsetAge=0.0;
	set scale.rootAge=1.0;
	set scale.scaleFactor=1.0;
	set scale.scaleRoot=false;
	set scaleAxis.automaticScale=true;
	set scaleAxis.fontSize=8.0;
	set scaleAxis.isShown=false;
	set scaleAxis.lineWidth=1.0;
	set scaleAxis.majorTicks=1.0;
	set scaleAxis.minorTicks=0.5;
	set scaleAxis.origin=0.0;
	set scaleAxis.reverseAxis=false;
	set scaleAxis.showGrid=true;
	set scaleBar.automaticScale=true;
	set scaleBar.fontSize=10.0;
	set scaleBar.isShown=true;
	set scaleBar.lineWidth=1.0;
	set scaleBar.scaleRange=0.0;
	set tipLabels.colorAttribute="User selection";
	set tipLabels.displayAttribute="Names";
	set tipLabels.fontName="sansserif";
	set tipLabels.fontSize=11;
	set tipLabels.fontStyle=0;
	set tipLabels.isShown=true;
	set tipLabels.significantDigits=4;
	set trees.order=false;
	set trees.orderType="increasing";
	set trees.rooting=true;
	set trees.rootingType="User Selection";
	set trees.transform=false;
	set trees.transformType="cladogram";
end;
