# Supplementary material for: Boehmiella wilsoni (Nematoda, Heligmosomoidea, Boehmiellidae fam. nov.), found in Amazonian rodents
Source: Int J Parasitol Parasites Wildl. 2020 Aug 27;13:119–29. doi: 10.1016/j.ijppaw.2020.08.003 (PMC7508696; doi:10.1016/j.ijppaw.2020.08.003)
Supplement: Multimedia component 12 [file mmc12.zip]

Archive with 1 entries (1 files):
- ijppaw_521_Supplementary_file_S14_MatrixConcatenated18S28sX3874_ML_aLRT_mmc12.tre
