# Supplementary material for: Boehmiella wilsoni (Nematoda, Heligmosomoidea, Boehmiellidae fam. nov.), found in Amazonian rodents
Source: Int J Parasitol Parasites Wildl. 2020 Aug 27;13:119–29. doi: 10.1016/j.ijppaw.2020.08.003 (PMC7508696; doi:10.1016/j.ijppaw.2020.08.003)
Supplement: Multimedia component 12 [file mmc12.zip › ijppaw_521_Supplementary_file_S14_MatrixConcatenated18S28sX3874_ML_aLRT_mmc12.tre]

#NEXUS
begin taxa;
	dimensions ntax=16;
	taxlabels
	Amidostomumcygni
	Ancylostomacaninum
	Austrostrongylussp
	Boehmiellawilsoni
	Filarinemaflagrifer
	Haemonchuscontortus
	Heligmosomoidespolygyrus
	Herpetostrongyluspythonis
	Necatoramericanus
	Nematodirusbattus
	Nicollinacameroni
	Nippostrongylusbrasiliensis
	Ostertagialeptospicularis
	Tetrabothriostrongylusmackerrasae
	Trichostrongyluscolubriformis
	Viannaiahamata
;
end;

begin trees;
	tree tree_1 = [&R] (Viannaiahamata:0.006181,((((Filarinemaflagrifer:0.016569,Tetrabothriostrongylusmackerrasae:0.007834)[&aLRT=0.832]:0.002073,((Necatoramericanus:0.015339,Ancylostomacaninum:0.001221)[&aLRT=1.0]:0.015206,(Nematodirusbattus:0.024726,Amidostomumcygni:0.026609)[&aLRT=0.751]:0.002798)[&aLRT=0.745]:4.91E-4)[&aLRT=0.348]:3.43E-4,(Trichostrongyluscolubriformis:0.004833,(Haemonchuscontortus:0.010151,Ostertagialeptospicularis:0.010602)[&aLRT=0.597]:0.002815)[&aLRT=1.0]:0.010591)[&aLRT=0.954]:0.002421,(Nicollinacameroni:3.5E-4,(Austrostrongylussp:0.002385,Herpetostrongyluspythonis:0.003418)[&aLRT=0.946]:0.001985)[&aLRT=0.987]:0.004407)[&aLRT=0.733]:7.2E-4,(Boehmiellawilsoni:0.01064,(Nippostrongylusbrasiliensis:0.030508,Heligmosomoidespolygyrus:0.013865)[&aLRT=0.83]:0.003152)[&aLRT=0.148]:6.02E-4);
end;

begin figtree;
	set appearance.backgroundColorAttribute="Default";
	set appearance.backgroundColour=#ffffff;
	set appearance.branchColorAttribute="User selection";
	set appearance.branchColorGradient=false;
	set appearance.branchLineWidth=1.0;
	set appearance.branchMinLineWidth=0.0;
	set appearance.branchWidthAttribute="Fixed";
	set appearance.foregroundColour=#000000;
	set appearance.hilightingGradient=false;
	set appearance.selectionColour=#2d3680;
	set branchLabels.colorAttribute="User selection";
	set branchLabels.displayAttribute="Branch times";
	set branchLabels.fontName="Arial";
	set branchLabels.fontSize=8;
	set branchLabels.fontStyle=0;
	set branchLabels.isShown=false;
	set branchLabels.significantDigits=4;
	set layout.expansion=0;
	set layout.layoutType="RECTILINEAR";
	set layout.zoom=0;
	set legend.attribute="aLRT";
	set legend.fontSize=10.0;
	set legend.isShown=false;
	set legend.significantDigits=4;
	set nodeBars.barWidth=4.0;
	set nodeBars.displayAttribute=null;
	set nodeBars.isShown=false;
	set nodeLabels.colorAttribute="User selection";
	set nodeLabels.displayAttribute="aLRT";
	set nodeLabels.fontName="Arial";
	set nodeLabels.fontSize=14;
	set nodeLabels.fontStyle=0;
	set nodeLabels.isShown=true;
	set nodeLabels.significantDigits=2;
	set nodeShapeExternal.colourAttribute="User selection";
	set nodeShapeExternal.isShown=false;
	set nodeShapeExternal.minSize=10.0;
	set nodeShapeExternal.scaleType=Width;
	set nodeShapeExternal.shapeType=Circle;
	set nodeShapeExternal.size=4.0;
	set nodeShapeExternal.sizeAttribute="Fixed";
	set nodeShapeInternal.colourAttribute="User selection";
	set nodeShapeInternal.isShown=false;
	set nodeShapeInternal.minSize=10.0;
	set nodeShapeInternal.scaleType=Width;
	set nodeShapeInternal.shapeType=Circle;
	set nodeShapeInternal.size=4.0;
	set nodeShapeInternal.sizeAttribute="Fixed";
	set polarLayout.alignTipLabels=false;
	set polarLayout.angularRange=0;
	set polarLayout.rootAngle=0;
	set polarLayout.rootLength=100;
	set polarLayout.showRoot=true;
	set radialLayout.spread=0.0;
	set rectilinearLayout.alignTipLabels=false;
	set rectilinearLayout.curvature=0;
	set rectilinearLayout.rootLength=100;
	set scale.offsetAge=0.0;
	set scale.rootAge=1.0;
	set scale.scaleFactor=1.0;
	set scale.scaleRoot=false;
	set scaleAxis.automaticScale=true;
	set scaleAxis.fontSize=8.0;
	set scaleAxis.isShown=false;
	set scaleAxis.lineWidth=1.0;
	set scaleAxis.majorTicks=1.0;
	set scaleAxis.minorTicks=0.5;
	set scaleAxis.origin=0.0;
	set scaleAxis.reverseAxis=false;
	set scaleAxis.showGrid=true;
	set scaleBar.automaticScale=true;
	set scaleBar.fontSize=10.0;
	set scaleBar.isShown=true;
	set scaleBar.lineWidth=1.0;
	set scaleBar.scaleRange=0.0;
	set tipLabels.colorAttribute="User selection";
	set tipLabels.displayAttribute="Names";
	set tipLabels.fontName="Arial";
	set tipLabels.fontSize=14;
	set tipLabels.fontStyle=0;
	set tipLabels.isShown=true;
	set tipLabels.significantDigits=4;
	set trees.order=false;
	set trees.orderType="increasing";
	set trees.rooting=true;
	set trees.rootingType="User Selection";
	set trees.transform=false;
	set trees.transformType="cladogram";
end;
