# Supplementary material for: Boehmiella wilsoni (Nematoda, Heligmosomoidea, Boehmiellidae fam. nov.), found in Amazonian rodents
Source: Int J Parasitol Parasites Wildl. 2020 Aug 27;13:119–29. doi: 10.1016/j.ijppaw.2020.08.003 (PMC7508696; doi:10.1016/j.ijppaw.2020.08.003)
Supplement: Multimedia component 13 [file mmc13.zip › ijppaw_521_Supplementary_file_S15_Matrix18S27x794_ML_bp_mmc13.tre]

#NEXUS
begin taxa;
	dimensions ntax=27;
	taxlabels
	AmidostomumcygniAJ920353
	AncylostomacaninumAJ920347
	AustrostrongylusvictoriensisJX877684
	Boehmiellawilsoni
	CarolinensisperezponcedeleoniJX877678
	FilarinemaflagriferAJ920354
	HaemonchuscontortusEU086375
	HassalstrongylusspJX877679
	HeligmosomoidespolygyrusAJ920355
	HerpetostrongyluspythonisAJ920358
	NecatoramericanusAJ920348
	NematodirellacameliJX305977
	NematodirusbattusAJ920360
	NicollinacameroniAJ920357
	NippostrongylusbrasiliensisAJ920356
	OstertagialeptospicularisAJ920351
	OstertagiaostertagiAF036598
	OswaldocruziaspJX87766
	TetrabothriostrongylusmackerrasaeAJ920359
	TravassostrongyluscallisJX877677
	TravassostrongylusorloffiJX877671
	TrichostrongyluscolubriformisAJ920350
	VexillataconvolutaJX877672
	ViannaiadidelphisJX877676
	ViannaiahamataJX877680
	ViannaiaminispiculaJX877682
	ViannaiaviannaiJX877681
;
end;

begin trees;
	tree tree_1 = [&R] (AncylostomacaninumAJ920347:0.0,NecatoramericanusAJ920348:0.017159,(OswaldocruziaspJX87766:0.013829,(((AmidostomumcygniAJ920353:0.030894,(HaemonchuscontortusEU086375:0.01806,(TrichostrongyluscolubriformisAJ920350:0.003128,(OstertagiaostertagiAF036598:0.009181,OstertagialeptospicularisAJ920351:0.002495)[&bp=911]:0.021723)[&bp=324]:0.005906)[&bp=407]:0.002819)[&bp=366]:0.009405,(TetrabothriostrongylusmackerrasaeAJ920359:0.019866,(FilarinemaflagriferAJ920354:0.01793,(NematodirellacameliJX305977:0.012139,NematodirusbattusAJ920360:0.028871)[&bp=963]:0.029054)[&bp=170]:0.003913)[&bp=122]:0.003265)[&bp=184]:0.003444,(Boehmiellawilsoni:0.021332,((AustrostrongylusvictoriensisJX877684:0.0,(NicollinacameroniAJ920357:0.0,(TravassostrongyluscallisJX877677:0.0,TravassostrongylusorloffiJX877671:0.0)[&bp=958]:0.011578)[&bp=358]:0.002841)[&bp=227]:0.00279,(HerpetostrongyluspythonisAJ920358:0.002817,((ViannaiaviannaiJX877681:0.005592,(ViannaiaminispiculaJX877682:0.0,(ViannaiahamataJX877680:0.0,ViannaiadidelphisJX877676:0.002783)[&bp=160]:0.0)[&bp=352]:0.0)[&bp=825]:0.014435,(HeligmosomoidespolygyrusAJ920355:0.017483,(NippostrongylusbrasiliensisAJ920356:0.013619,(HassalstrongylusspJX877679:0.005737,(VexillataconvolutaJX877672:0.005671,CarolinensisperezponcedeleoniJX877678:0.0)[&bp=748]:0.002848)[&bp=982]:0.02047)[&bp=857]:0.021647)[&bp=605]:0.012807)[&bp=401]:0.002954)[&bp=402]:0.002824)[&bp=105]:0.0)[&bp=762]:0.019974)[&bp=593]:0.009411)[&bp=1000]:0.029337);
end;

begin figtree;
	set appearance.backgroundColorAttribute="Default";
	set appearance.backgroundColour=#ffffff;
	set appearance.branchColorAttribute="User selection";
	set appearance.branchColorGradient=false;
	set appearance.branchLineWidth=1.0;
	set appearance.branchMinLineWidth=0.0;
	set appearance.branchWidthAttribute="Fixed";
	set appearance.foregroundColour=#000000;
	set appearance.hilightingGradient=false;
	set appearance.selectionColour=#2d3680;
	set branchLabels.colorAttribute="User selection";
	set branchLabels.displayAttribute="Branch times";
	set branchLabels.fontName="sansserif";
	set branchLabels.fontSize=8;
	set branchLabels.fontStyle=0;
	set branchLabels.isShown=false;
	set branchLabels.significantDigits=4;
	set layout.expansion=0;
	set layout.layoutType="RECTILINEAR";
	set layout.zoom=0;
	set legend.attribute=null;
	set legend.fontSize=10.0;
	set legend.isShown=false;
	set legend.significantDigits=4;
	set nodeBars.barWidth=4.0;
	set nodeBars.displayAttribute=null;
	set nodeBars.isShown=false;
	set nodeLabels.colorAttribute="User selection";
	set nodeLabels.displayAttribute="Node ages";
	set nodeLabels.fontName="sansserif";
	set nodeLabels.fontSize=10;
	set nodeLabels.fontStyle=0;
	set nodeLabels.isShown=true;
	set nodeLabels.significantDigits=2;
	set nodeShapeExternal.colourAttribute=null;
	set nodeShapeExternal.isShown=false;
	set nodeShapeExternal.minSize=10.0;
	set nodeShapeExternal.scaleType=Width;
	set nodeShapeExternal.shapeType=Circle;
	set nodeShapeExternal.size=4.0;
	set nodeShapeExternal.sizeAttribute=null;
	set nodeShapeInternal.colourAttribute=null;
	set nodeShapeInternal.isShown=false;
	set nodeShapeInternal.minSize=10.0;
	set nodeShapeInternal.scaleType=Width;
	set nodeShapeInternal.shapeType=Circle;
	set nodeShapeInternal.size=4.0;
	set nodeShapeInternal.sizeAttribute=null;
	set polarLayout.alignTipLabels=false;
	set polarLayout.angularRange=0;
	set polarLayout.rootAngle=0;
	set polarLayout.rootLength=100;
	set polarLayout.showRoot=true;
	set radialLayout.spread=0.0;
	set rectilinearLayout.alignTipLabels=false;
	set rectilinearLayout.curvature=0;
	set rectilinearLayout.rootLength=100;
	set scale.offsetAge=0.0;
	set scale.rootAge=1.0;
	set scale.scaleFactor=1.0;
	set scale.scaleRoot=false;
	set scaleAxis.automaticScale=true;
	set scaleAxis.fontSize=8.0;
	set scaleAxis.isShown=false;
	set scaleAxis.lineWidth=1.0;
	set scaleAxis.majorTicks=1.0;
	set scaleAxis.minorTicks=0.5;
	set scaleAxis.origin=0.0;
	set scaleAxis.reverseAxis=false;
	set scaleAxis.showGrid=true;
	set scaleBar.automaticScale=true;
	set scaleBar.fontSize=10.0;
	set scaleBar.isShown=true;
	set scaleBar.lineWidth=1.0;
	set scaleBar.scaleRange=0.0;
	set tipLabels.colorAttribute="User selection";
	set tipLabels.displayAttribute="Names";
	set tipLabels.fontName="sansserif";
	set tipLabels.fontSize=12;
	set tipLabels.fontStyle=0;
	set tipLabels.isShown=true;
	set tipLabels.significantDigits=4;
	set trees.order=false;
	set trees.orderType="increasing";
	set trees.rooting=false;
	set trees.rootingType="User Selection";
	set trees.transform=false;
	set trees.transformType="cladogram";
end;
