# Supplementary material for: Boehmiella wilsoni (Nematoda, Heligmosomoidea, Boehmiellidae fam. nov.), found in Amazonian rodents
Source: Int J Parasitol Parasites Wildl. 2020 Aug 27;13:119–29. doi: 10.1016/j.ijppaw.2020.08.003 (PMC7508696; doi:10.1016/j.ijppaw.2020.08.003)
Supplement: Multimedia component 14 [file mmc14.zip › ijppaw_521_Supplementary_file_S3_Matrix18S27x794_phylog_signal_G1_spl_PTP_mmc14.log]

P A U P *
Version 4.0a (build 166) for 32-bit Microsoft Windows (built on Sep  1 2019 at 18:49:48)
Thu Nov 14 17:04:33 2019

        -----------------------------NOTICE-----------------------------
          This is a test version that is still changing rapidly.
          It will expire on 1 Feb 2020.

          Please report bugs to dave@phylosolutions.com
        ----------------------------------------------------------------

Running on IA-32 architecture (64-bit word length)
SSE vectorization enabled
SSSE3 instructions supported
Multithreading enabled for likelihood using Pthreads

Processing of file "Matriz18S27x794distp.fasta.nex" begins...

Data read in DNA format

Data matrix has 27 taxa, 794 characters
Valid character-state symbols: ACGT
Missing data identified by '?'
Gaps identified by '-'
"Equate" macros in effect:
   R,r ==> {AG}
   Y,y ==> {CT}
   M,m ==> {AC}
   K,k ==> {GT}
   S,s ==> {CG}
   W,w ==> {AT}
   H,h ==> {ACT}
   B,b ==> {CGT}
   V,v ==> {ACG}
   D,d ==> {AGT}
   N,n ==> {ACGT}

Character types changed:
  Of 794 total characters:
    All characters are of type 'unord'
    All characters have equal weight

*** Skipping "NOTES" block

NOTE: PAUP* does not support the "CodeSet" command.  It has been skipped.

*** Skipping "MESQUITECHARMODELS" block

*** Skipping "MESQUITE" block

Processing of input file "Matriz18S27x794distp.fasta.nex" completed.

paup> Permute nreps=1000;

PTP test with heuristic search:
  Starting seed = generated automatically
  Number of replicates = 1000
  All taxa randomized
  Optimality criterion = parsimony
    Character-status summary:
      Of 794 total characters:
        All characters are of type 'unord'
        All characters have equal weight
        717 characters are constant (proportion = 0.903023)
        27 variable characters are parsimony-uninformative
        Number of parsimony-informative characters = 50
    Gaps are treated as "missing"
    Multistate taxa interpreted as uncertainty
  Starting tree(s) obtained via stepwise addition
    Addition sequence: simple (reference taxon = AncylostomacaninumAJ920347)
    Number of trees held at each step = 1
  Branch-swapping algorithm: tree-bisection-reconnection (TBR) with reconnection limit = 8
    Steepest descent option not in effect
  Initial 'Maxtrees' setting = 100
  Branches collapsed (creating polytomies) if maximum branch length is zero
  'MulTrees' option in effect
  No topological constraints in effect
  Trees are unrooted

  1000 permutation test replicates completed
  Note: Effectiveness of search may have been diminished due to tree-buffer overflow.
  Time used = 00:01:23 (CPU time = 00:01:16.7)

Results of PTP test:

                  Number of
  Tree length    replicates
  -------------------------
          157*            1
          237             1
          238             2
          239             2
          240             3
          241             5
          242             8
          243            25
          244            43
          245            60
          246            78
          247            94
          248           129
          249           117
          250           118
          251           105
          252            76
          253            50
          254            33
          255            20
          256            12
          257             8
          258             6
          259             3
          261             1
          * = length for original (unpermuted) data

  P = 0.001000

paup> execute TesteG1 Matriz18S27x794.nex;

Processing of file "TesteG1 Matriz18S27x794.nex" begins...

Evaluating 1000000 trees sampled equiprobably from the set of all possible trees

  Trees are unrooted
  Starting seed = generated automatically
  Optimality criterion = parsimony
    Character-status summary:
      Of 794 total characters:
        All characters are of type 'unord'
        All characters have equal weight
        717 characters are constant (proportion = 0.903023)
        27 variable characters are parsimony-uninformative
        Number of parsimony-informative characters = 50
    Gaps are treated as "missing"
    Multistate taxa interpreted as uncertainty

  Time used for tree-score evaluation = 5.27 sec (CPU time = 5.27 sec)

Frequency distribution of tree scores written to file:
C:\Users\iocfi\OneDrive\Sequencias\Bia\Boehmiela\Final\PAUP\Matriz18S27x794.G1.txt

Frequency distribution of lengths of 1000000 random trees:

         mean=308.276627 sd=10.909111 g1=-0.462799 g2=0.310307
        /----------------------------------------------------------------------------------
245.000 | (12)
250.211 | (15)
255.421 | (110)
260.632 | (278)
265.842 | (882)
271.053 |# (2152)
276.263 |## (5276)
281.474 |###### (15793)
286.684 |########### (29324)
291.895 |##################### (55163)
297.105 |#################################### (92915)
302.316 |##################################################### (137183)
307.526 |################################################################################## (212009)
312.737 |###################################################################### (181520)
317.947 |######################################################## (143818)
323.158 |################################ (83330)
328.368 |############ (32270)
333.579 |### (7508)
338.789 | (419)
344.000 | (23)
        \----------------------------------------------------------------------------------

Log file status not changed (no log file open).

Processing of input file "TesteG1 Matriz18S27x794.nex" completed.
