# Supplementary material for: Boehmiella wilsoni (Nematoda, Heligmosomoidea, Boehmiellidae fam. nov.), found in Amazonian rodents
Source: Int J Parasitol Parasites Wildl. 2020 Aug 27;13:119–29. doi: 10.1016/j.ijppaw.2020.08.003 (PMC7508696; doi:10.1016/j.ijppaw.2020.08.003)
Supplement: Multimedia component 16 [file mmc16.zip]

Archive with 1 entries (1 files):
- ijppaw_521_Supplementary_file_S4_Matrix28S37x1293_phylog_signal_G1_spl_PTP_mmc16.log
