# Supplementary material for: Boehmiella wilsoni (Nematoda, Heligmosomoidea, Boehmiellidae fam. nov.), found in Amazonian rodents
Source: Int J Parasitol Parasites Wildl. 2020 Aug 27;13:119–29. doi: 10.1016/j.ijppaw.2020.08.003 (PMC7508696; doi:10.1016/j.ijppaw.2020.08.003)
Supplement: Multimedia component 18 [file mmc18.zip › ijppaw_521_Supplementary_file_S18_Matrix18S27x794_MB_mmc18.tre]

#NEXUS
begin taxa;
	dimensions ntax=27;
	taxlabels
	AmidostomumcygniAJ920353
	AncylostomacaninumAJ920347
	AustrostrongylusvictoriensisJX877684
	Boehmiellawilsoni
	CarolinensisperezponcedeleoniJX877678
	FilarinemaflagriferAJ920354
	HaemonchuscontortusEU086375
	HassalstrongylusspJX877679
	HeligmosomoidespolygyrusAJ920355
	HerpetostrongyluspythonisAJ920358
	NecatoramericanusAJ920348
	NematodirellacameliJX305977
	NematodirusbattusAJ920360
	NicollinacameroniAJ920357
	NippostrongylusbrasiliensisAJ920356
	OstertagialeptospicularisAJ920351
	OstertagiaostertagiAF036598
	OswaldocruziaspJX87766
	TetrabothriostrongylusmackerrasaeAJ920359
	TravassostrongyluscallisJX877677
	TravassostrongylusorloffiJX877671
	TrichostrongyluscolubriformisAJ920350
	VexillataconvolutaJX877672
	ViannaiadidelphisJX877676
	ViannaiahamataJX877680
	ViannaiaminispiculaJX877682
	ViannaiaviannaiJX877681
;
end;

begin trees;
	tree con_50_majrule = [&U] (AncylostomacaninumAJ920347[&prob=1.0,prob_stddev=0.0,prob_range={1.0,1.0},prob(percent)="100",prob+-sd="100+-0",length_mean=0.00592134631,length_median=0.001953999,length_95%HPD={1.191975E-7,0.02248066}]:0.001954,NecatoramericanusAJ920348[&prob=1.0,prob_stddev=0.0,prob_range={1.0,1.0},prob(percent)="100",prob+-sd="100+-0",length_mean=0.0379468469,length_median=0.01567943,length_95%HPD={0.001477056,0.1360034}]:0.015679,(((Boehmiellawilsoni[&prob=1.0,prob_stddev=0.0,prob_range={1.0,1.0},prob(percent)="100",prob+-sd="100+-0",length_mean=0.0496051929,length_median=0.02043653,length_95%HPD={0.002051372,0.1797914}]:0.020437,(HerpetostrongyluspythonisAJ920358[&prob=1.0,prob_stddev=0.0,prob_range={1.0,1.0},prob(percent)="100",prob+-sd="100+-0",length_mean=0.0118472962,length_median=0.004460488,length_95%HPD={6.028892E-7,0.04472874}]:0.00446,((HeligmosomoidespolygyrusAJ920355[&prob=1.0,prob_stddev=0.0,prob_range={1.0,1.0},prob(percent)="100",prob+-sd="100+-0",length_mean=0.0405331878,length_median=0.01647445,length_95%HPD={1.418415E-5,0.149736}]:0.016474,(NippostrongylusbrasiliensisAJ920356[&prob=1.0,prob_stddev=0.0,prob_range={1.0,1.0},prob(percent)="100",prob+-sd="100+-0",length_mean=0.0343889987,length_median=0.01404222,length_95%HPD={3.377477E-4,0.1275598}]:0.014042,(HassalstrongylusspJX877679[&prob=1.0,prob_stddev=0.0,prob_range={1.0,1.0},prob(percent)="100",prob+-sd="100+-0",length_mean=0.0172846903,length_median=0.006899669,length_95%HPD={1.467583E-5,0.06323064}]:0.0069,(VexillataconvolutaJX877672[&prob=1.0,prob_stddev=0.0,prob_range={1.0,1.0},prob(percent)="100",prob+-sd="100+-0",length_mean=0.0162004984,length_median=0.006504354,length_95%HPD={6.510409E-5,0.05834041}]:0.006504,CarolinensisperezponcedeleoniJX877678[&prob=1.0,prob_stddev=0.0,prob_range={1.0,1.0},prob(percent)="100",prob+-sd="100+-0",length_mean=0.00562460075,length_median=0.001827607,length_95%HPD={3.10952E-8,0.02112506}]:0.001828)[&prob=0.86048186,prob_stddev=0.00147076249,prob_range={0.859441874,0.861521846},prob(percent)="86",prob+-sd="86+-0",length_mean=0.011209436,length_median=0.004207266,length_95%HPD={1.400208E-7,0.04135644}]:0.004207)[&prob=0.999840002,prob_stddev=0.0,prob_range={0.999840002,0.999840002},prob(percent)="100",prob+-sd="100+-0",length_mean=0.0440196107,length_median=0.01816328,length_95%HPD={0.001180041,0.1606491}]:0.018163)[&prob=0.999933334,prob_stddev=1.88559294E-5,prob_range={0.999920001,0.999946667},prob(percent)="100",prob+-sd="100+-0",length_mean=0.0504565901,length_median=0.02082969,length_95%HPD={0.001476755,0.1834699}]:0.02083)[&prob=0.913561153,prob_stddev=0.00239470304,prob_range={0.911867842,0.915254463},prob(percent)="91",prob+-sd="91+-0",length_mean=0.0316525124,length_median=0.01276096,length_95%HPD={1.33121E-6,0.1165791}]:0.012761,(ViannaiaviannaiJX877681[&prob=1.0,prob_stddev=0.0,prob_range={1.0,1.0},prob(percent)="100",prob+-sd="100+-0",length_mean=0.0155550304,length_median=0.006195108,length_95%HPD={2.583709E-6,0.05652169}]:0.006195,ViannaiadidelphisJX877676[&prob=1.0,prob_stddev=0.0,prob_range={1.0,1.0},prob(percent)="100",prob+-sd="100+-0",length_mean=0.0105567732,length_median=0.00401879,length_95%HPD={7.346903E-7,0.04026017}]:0.004019,ViannaiahamataJX877680[&prob=1.0,prob_stddev=0.0,prob_range={1.0,1.0},prob(percent)="100",prob+-sd="100+-0",length_mean=0.00533201355,length_median=0.001740007,length_95%HPD={4.814434E-8,0.01991419}]:0.00174,ViannaiaminispiculaJX877682[&prob=1.0,prob_stddev=0.0,prob_range={1.0,1.0},prob(percent)="100",prob+-sd="100+-0",length_mean=0.00546595331,length_median=0.001718148,length_95%HPD={7.979608E-8,0.02064997}]:0.001718)[&prob=0.995800056,prob_stddev=0.00107478798,prob_range={0.995040066,0.996560046},prob(percent)="100",prob+-sd="100+-0",length_mean=0.0348398136,length_median=0.01442142,length_95%HPD={5.651991E-4,0.1271989}]:0.014421)[&prob=0.562905828,prob_stddev=1.03707612E-4,prob_range={0.562832496,0.56297916},prob(percent)="56",prob+-sd="56+-0",length_mean=0.0136775807,length_median=0.004967123,length_95%HPD={1.634228E-7,0.05190528}]:0.004967)[&prob=0.723443687,prob_stddev=0.001602754,prob_range={0.722310369,0.724577006},prob(percent)="72",prob+-sd="72+-0",length_mean=0.0122519686,length_median=0.004610389,length_95%HPD={3.06123E-8,0.04496529}]:0.00461,AustrostrongylusvictoriensisJX877684[&prob=1.0,prob_stddev=0.0,prob_range={1.0,1.0},prob(percent)="100",prob+-sd="100+-0",length_mean=0.00554176271,length_median=0.001802255,length_95%HPD={1.349058E-8,0.02149335}]:0.001802,(NicollinacameroniAJ920357[&prob=1.0,prob_stddev=0.0,prob_range={1.0,1.0},prob(percent)="100",prob+-sd="100+-0",length_mean=0.00575068356,length_median=0.001867478,length_95%HPD={1.01197E-8,0.02185375}]:0.001867,(TravassostrongyluscallisJX877677[&prob=1.0,prob_stddev=0.0,prob_range={1.0,1.0},prob(percent)="100",prob+-sd="100+-0",length_mean=0.00537077465,length_median=0.001741939,length_95%HPD={5.217361E-8,0.0206636}]:0.001742,TravassostrongylusorloffiJX877671[&prob=1.0,prob_stddev=0.0,prob_range={1.0,1.0},prob(percent)="100",prob+-sd="100+-0",length_mean=0.00537017505,length_median=0.001754973,length_95%HPD={1.056831E-8,0.02052331}]:0.001755)[&prob=0.999380008,prob_stddev=2.92266906E-4,prob_range={0.999173344,0.999586672},prob(percent)="100",prob+-sd="100+-0",length_mean=0.0262710315,length_median=0.01069151,length_95%HPD={2.929318E-4,0.09476736}]:0.010692)[&prob=0.582338902,prob_stddev=0.00248898268,prob_range={0.580578926,0.584098879},prob(percent)="58",prob+-sd="58+-0",length_mean=0.0103952571,length_median=0.003989806,length_95%HPD={2.216809E-8,0.03915781}]:0.00399)[&prob=0.999673338,prob_stddev=2.92266906E-4,prob_range={0.999466674,0.999880002},prob(percent)="100",prob+-sd="100+-0",length_mean=0.0456980109,length_median=0.01892055,length_95%HPD={0.001353463,0.1655719}]:0.018921,((HaemonchuscontortusEU086375[&prob=1.0,prob_stddev=0.0,prob_range={1.0,1.0},prob(percent)="100",prob+-sd="100+-0",length_mean=0.0409653594,length_median=0.01702484,length_95%HPD={0.001182611,0.1494388}]:0.017025,(OstertagiaostertagiAF036598[&prob=1.0,prob_stddev=0.0,prob_range={1.0,1.0},prob(percent)="100",prob+-sd="100+-0",length_mean=0.0213802125,length_median=0.008580108,length_95%HPD={1.368578E-5,0.07766595}]:0.00858,OstertagialeptospicularisAJ920351[&prob=1.0,prob_stddev=0.0,prob_range={1.0,1.0},prob(percent)="100",prob+-sd="100+-0",length_mean=0.0125767221,length_median=0.004637283,length_95%HPD={7.953172E-8,0.04641081}]:0.004637)[&prob=1.0,prob_stddev=0.0,prob_range={1.0,1.0},prob(percent)="100",prob+-sd="100+-0",length_mean=0.0450884534,length_median=0.01854819,length_95%HPD={0.00158888,0.1607792}]:0.018548,TrichostrongyluscolubriformisAJ920350[&prob=1.0,prob_stddev=0.0,prob_range={1.0,1.0},prob(percent)="100",prob+-sd="100+-0",length_mean=0.0157351296,length_median=0.00605192,length_95%HPD={1.419554E-6,0.05838349}]:0.006052)[&prob=0.738696817,prob_stddev=2.26271153E-4,prob_range={0.73853682,0.738856815},prob(percent)="74",prob+-sd="74+-0",length_mean=0.020961214,length_median=0.008184876,length_95%HPD={4.812993E-7,0.07877492}]:0.008185,AmidostomumcygniAJ920353[&prob=1.0,prob_stddev=0.0,prob_range={1.0,1.0},prob(percent)="100",prob+-sd="100+-0",length_mean=0.0656756725,length_median=0.0270018,length_95%HPD={0.00367003,0.2316287}]:0.027002)[&prob=0.603758617,prob_stddev=0.00202701241,prob_range={0.602325302,0.605191931},prob(percent)="60",prob+-sd="60+-0",length_mean=0.0224740507,length_median=0.008757509,length_95%HPD={2.261771E-6,0.08229406}]:0.008758,(NematodirellacameliJX305977[&prob=1.0,prob_stddev=0.0,prob_range={1.0,1.0},prob(percent)="100",prob+-sd="100+-0",length_mean=0.0314829399,length_median=0.01277417,length_95%HPD={4.54522E-6,0.1149116}]:0.012774,NematodirusbattusAJ920360[&prob=1.0,prob_stddev=0.0,prob_range={1.0,1.0},prob(percent)="100",prob+-sd="100+-0",length_mean=0.0589254639,length_median=0.02441211,length_95%HPD={0.001979213,0.2113092}]:0.024412)[&prob=1.0,prob_stddev=0.0,prob_range={1.0,1.0},prob(percent)="100",prob+-sd="100+-0",length_mean=0.0596193554,length_median=0.02459655,length_95%HPD={0.001632565,0.2136942}]:0.024597,FilarinemaflagriferAJ920354[&prob=1.0,prob_stddev=0.0,prob_range={1.0,1.0},prob(percent)="100",prob+-sd="100+-0",length_mean=0.0498419859,length_median=0.02054152,length_95%HPD={0.001528712,0.1802071}]:0.020542,TetrabothriostrongylusmackerrasaeAJ920359[&prob=1.0,prob_stddev=0.0,prob_range={1.0,1.0},prob(percent)="100",prob+-sd="100+-0",length_mean=0.0440243023,length_median=0.01809161,length_95%HPD={6.547108E-4,0.1582949}]:0.018092)[&prob=0.79426941,prob_stddev=0.00526080431,prob_range={0.790549459,0.79798936},prob(percent)="79",prob+-sd="79+-1",length_mean=0.0235096832,length_median=0.009188511,length_95%HPD={1.320613E-6,0.08539373}]:0.009189,OswaldocruziaspJX87766[&prob=1.0,prob_stddev=0.0,prob_range={1.0,1.0},prob(percent)="100",prob+-sd="100+-0",length_mean=0.0329030972,length_median=0.0132053,length_95%HPD={4.828951E-5,0.1212095}]:0.013205)[&prob=1.0,prob_stddev=0.0,prob_range={1.0,1.0},prob(percent)="100",prob+-sd="100+-0",length_mean=0.0658063778,length_median=0.02712535,length_95%HPD={0.003220849,0.236895}]:0.027125);
end;

begin figtree;
	set appearance.backgroundColorAttribute="Default";
	set appearance.backgroundColour=#ffffff;
	set appearance.branchColorAttribute="User selection";
	set appearance.branchColorGradient=false;
	set appearance.branchLineWidth=2.0;
	set appearance.branchMinLineWidth=0.0;
	set appearance.branchWidthAttribute="Fixed";
	set appearance.foregroundColour=#000000;
	set appearance.hilightingGradient=false;
	set appearance.selectionColour=#2d3680;
	set branchLabels.colorAttribute="User selection";
	set branchLabels.displayAttribute="Branch times";
	set branchLabels.fontName="sansserif";
	set branchLabels.fontSize=8;
	set branchLabels.fontStyle=0;
	set branchLabels.isShown=false;
	set branchLabels.significantDigits=4;
	set layout.expansion=0;
	set layout.layoutType="RECTILINEAR";
	set layout.zoom=0;
	set legend.attribute="length_mean";
	set legend.fontSize=10.0;
	set legend.isShown=false;
	set legend.significantDigits=4;
	set nodeBars.barWidth=4.0;
	set nodeBars.displayAttribute="length_95%HPD";
	set nodeBars.isShown=false;
	set nodeLabels.colorAttribute="User selection";
	set nodeLabels.displayAttribute="prob";
	set nodeLabels.fontName="sansserif";
	set nodeLabels.fontSize=13;
	set nodeLabels.fontStyle=0;
	set nodeLabels.isShown=true;
	set nodeLabels.significantDigits=2;
	set nodeShapeExternal.colourAttribute="User selection";
	set nodeShapeExternal.isShown=false;
	set nodeShapeExternal.minSize=10.0;
	set nodeShapeExternal.scaleType=Width;
	set nodeShapeExternal.shapeType=Circle;
	set nodeShapeExternal.size=4.0;
	set nodeShapeExternal.sizeAttribute="Fixed";
	set nodeShapeInternal.colourAttribute="User selection";
	set nodeShapeInternal.isShown=false;
	set nodeShapeInternal.minSize=10.0;
	set nodeShapeInternal.scaleType=Width;
	set nodeShapeInternal.shapeType=Circle;
	set nodeShapeInternal.size=4.0;
	set nodeShapeInternal.sizeAttribute="Fixed";
	set polarLayout.alignTipLabels=false;
	set polarLayout.angularRange=0;
	set polarLayout.rootAngle=0;
	set polarLayout.rootLength=100;
	set polarLayout.showRoot=true;
	set radialLayout.spread=0.0;
	set rectilinearLayout.alignTipLabels=false;
	set rectilinearLayout.curvature=0;
	set rectilinearLayout.rootLength=100;
	set scale.offsetAge=0.0;
	set scale.rootAge=1.0;
	set scale.scaleFactor=1.0;
	set scale.scaleRoot=false;
	set scaleAxis.automaticScale=true;
	set scaleAxis.fontSize=8.0;
	set scaleAxis.isShown=false;
	set scaleAxis.lineWidth=1.0;
	set scaleAxis.majorTicks=1.0;
	set scaleAxis.minorTicks=0.5;
	set scaleAxis.origin=0.0;
	set scaleAxis.reverseAxis=false;
	set scaleAxis.showGrid=true;
	set scaleBar.automaticScale=true;
	set scaleBar.fontSize=10.0;
	set scaleBar.isShown=true;
	set scaleBar.lineWidth=1.0;
	set scaleBar.scaleRange=0.0;
	set tipLabels.colorAttribute="User selection";
	set tipLabels.displayAttribute="Names";
	set tipLabels.fontName="sansserif";
	set tipLabels.fontSize=14;
	set tipLabels.fontStyle=0;
	set tipLabels.isShown=true;
	set tipLabels.significantDigits=4;
	set trees.order=false;
	set trees.orderType="increasing";
	set trees.rooting=true;
	set trees.rootingType="User Selection";
	set trees.transform=false;
	set trees.transformType="cladogram";
end;
