# Supplementary material for: Boehmiella wilsoni (Nematoda, Heligmosomoidea, Boehmiellidae fam. nov.), found in Amazonian rodents
Source: Int J Parasitol Parasites Wildl. 2020 Aug 27;13:119–29. doi: 10.1016/j.ijppaw.2020.08.003 (PMC7508696; doi:10.1016/j.ijppaw.2020.08.003)
Supplement: Multimedia component 20 [file mmc20.zip › Supplementary_file_S20_MatrixConcatenated18S28sX3874_MB.tre]

#NEXUS
begin taxa;
	dimensions ntax=16;
	taxlabels
	Amidostomumcygni
	Ancylostomacaninum
	Austrostrongylussp
	Boehmiellawilsoni
	Filarinemaflagrifer
	Haemonchuscontortus
	Heligmosomoidespolygyrus
	Herpetostrongyluspythonis
	Necatoramericanus
	Nematodirusbattus
	Nicollinacameroni
	Nippostrongylusbrasiliensis
	Ostertagialeptospicularis
	Tetrabothriostrongylusmackerrasae
	Trichostrongyluscolubriformis
	Viannaiahamata
;
end;

begin trees;
	tree con_50_majrule = [&U] (Viannaiahamata[&prob=1.0,prob_stddev=0.0,prob_range={1.0,1.0},prob(percent)="100",prob+-sd="100+-0",length_mean=0.00376400978,length_median=0.003590608,length_95%HPD={0.001222679,0.00665808},!rotate=false]:0.003591,Amidostomumcygni[&prob=1.0,prob_stddev=0.0,prob_range={1.0,1.0},prob(percent)="100",prob+-sd="100+-0",length_mean=0.0181725424,length_median=0.0180693,length_95%HPD={0.0135796,0.02299348},!rotate=true]:0.018069,Filarinemaflagrifer[&prob=1.0,prob_stddev=0.0,prob_range={1.0,1.0},prob(percent)="100",prob+-sd="100+-0",length_mean=0.0103279475,length_median=0.01021441,length_95%HPD={0.006914121,0.01393625}]:0.010214,Heligmosomoidespolygyrus[&prob=1.0,prob_stddev=0.0,prob_range={1.0,1.0},prob(percent)="100",prob+-sd="100+-0",length_mean=0.0106846707,length_median=0.01057439,length_95%HPD={0.006944982,0.01458915}]:0.010574,Boehmiellawilsoni[&prob=1.0,prob_stddev=0.0,prob_range={1.0,1.0},prob(percent)="100",prob+-sd="100+-0",length_mean=0.00760180819,length_median=0.007498447,length_95%HPD={0.004763592,0.01076364}]:0.007498,(Trichostrongyluscolubriformis[&prob=1.0,prob_stddev=0.0,prob_range={1.0,1.0},prob(percent)="100",prob+-sd="100+-0",length_mean=0.00399313018,length_median=0.003888175,length_95%HPD={0.001885701,0.006346555}]:0.003888,(Haemonchuscontortus[&prob=1.0,prob_stddev=0.0,prob_range={1.0,1.0},prob(percent)="100",prob+-sd="100+-0",length_mean=0.00812651158,length_median=0.008024114,length_95%HPD={0.005138954,0.01136329}]:0.008024,Ostertagialeptospicularis[&prob=1.0,prob_stddev=0.0,prob_range={1.0,1.0},prob(percent)="100",prob+-sd="100+-0",length_mean=0.00746459596,length_median=0.007357769,length_95%HPD={0.004592482,0.01053003}]:0.007358)[&prob=0.99898668,prob_stddev=9.42796471E-5,prob_range={0.998920014,0.999053346},prob(percent)="100",prob+-sd="100+-0",length_mean=0.00306887017,length_median=0.002973881,length_95%HPD={0.00132539,0.004964923}]:0.002974)[&prob=1.0,prob_stddev=0.0,prob_range={1.0,1.0},prob(percent)="100",prob+-sd="100+-0",length_mean=0.00704439196,length_median=0.006941538,length_95%HPD={0.004058627,0.01015444},!rotate=false]:0.006942,((Herpetostrongyluspythonis[&prob=1.0,prob_stddev=0.0,prob_range={1.0,1.0},prob(percent)="100",prob+-sd="100+-0",length_mean=0.00339373628,length_median=0.003301894,length_95%HPD={0.001627511,0.005346069}]:0.003302,Austrostrongylussp[&prob=1.0,prob_stddev=0.0,prob_range={1.0,1.0},prob(percent)="100",prob+-sd="100+-0",length_mean=0.00242682053,length_median=0.002332662,length_95%HPD={9.575596E-4,0.0040543}]:0.002333)[&prob=0.998060026,prob_stddev=2.54555047E-4,prob_range={0.997880028,0.998240023},prob(percent)="100",prob+-sd="100+-0",length_mean=0.00171634868,length_median=0.001623558,length_95%HPD={5.191495E-4,0.003126858}]:0.001624,Nicollinacameroni[&prob=1.0,prob_stddev=0.0,prob_range={1.0,1.0},prob(percent)="100",prob+-sd="100+-0",length_mean=5.58797883E-4,length_median=4.693331E-4,length_95%HPD={7.442648E-6,0.00133984}]:4.69E-4)[&prob=0.99776003,prob_stddev=1.50847435E-4,prob_range={0.997653365,0.997866695},prob(percent)="100",prob+-sd="100+-0",length_mean=0.00366300903,length_median=0.003564489,length_95%HPD={0.001557669,0.005852678},!rotate=true]:0.003564,((Ancylostomacaninum[&prob=1.0,prob_stddev=0.0,prob_range={1.0,1.0},prob(percent)="100",prob+-sd="100+-0",length_mean=0.00248122502,length_median=0.002378271,length_95%HPD={8.333197E-4,0.004310571}]:0.002378,Necatoramericanus[&prob=1.0,prob_stddev=0.0,prob_range={1.0,1.0},prob(percent)="100",prob+-sd="100+-0",length_mean=0.0110515326,length_median=0.01093932,length_95%HPD={0.007584849,0.01470181}]:0.010939)[&prob=1.0,prob_stddev=0.0,prob_range={1.0,1.0},prob(percent)="100",prob+-sd="100+-0",length_mean=0.00988033265,length_median=0.009770918,length_95%HPD={0.006351845,0.01353836},!rotate=false]:0.009771,Tetrabothriostrongylusmackerrasae[&prob=1.0,prob_stddev=0.0,prob_range={1.0,1.0},prob(percent)="100",prob+-sd="100+-0",length_mean=0.00658272443,length_median=0.006481928,length_95%HPD={0.003880912,0.009456008}]:0.006482)[&prob=0.734403541,prob_stddev=0.0109364391,prob_range={0.726670311,0.742136772},prob(percent)="73",prob+-sd="73+-1",length_mean=0.00218730331,length_median=0.002077419,length_95%HPD={5.491269E-4,0.003971765},!rotate=true]:0.002077,(Nematodirusbattus[&prob=1.0,prob_stddev=0.0,prob_range={1.0,1.0},prob(percent)="100",prob+-sd="100+-0",length_mean=0.0179319415,length_median=0.01779616,length_95%HPD={0.01316604,0.02302363}]:0.017796,Nippostrongylusbrasiliensis[&prob=1.0,prob_stddev=0.0,prob_range={1.0,1.0},prob(percent)="100",prob+-sd="100+-0",length_mean=0.0188854095,length_median=0.01877194,length_95%HPD={0.01400013,0.02408345}]:0.018772)[&prob=0.531339582,prob_stddev=0.0179508448,prob_range={0.518646418,0.544032746},prob(percent)="53",prob+-sd="53+-2",length_mean=0.00355043637,length_median=0.003442096,length_95%HPD={0.001428596,0.005781778},!rotate=false]:0.003442);
end;

begin figtree;
	set appearance.backgroundColorAttribute="Default";
	set appearance.backgroundColour=#ffffff;
	set appearance.branchColorAttribute="User selection";
	set appearance.branchColorGradient=false;
	set appearance.branchLineWidth=2.0;
	set appearance.branchMinLineWidth=0.0;
	set appearance.branchWidthAttribute="Fixed";
	set appearance.foregroundColour=#000000;
	set appearance.hilightingGradient=false;
	set appearance.selectionColour=#2d3680;
	set branchLabels.colorAttribute="User selection";
	set branchLabels.displayAttribute="Branch times";
	set branchLabels.fontName="Agency FB";
	set branchLabels.fontSize=8;
	set branchLabels.fontStyle=0;
	set branchLabels.isShown=false;
	set branchLabels.significantDigits=4;
	set layout.expansion=0;
	set layout.layoutType="RECTILINEAR";
	set layout.zoom=0;
	set legend.attribute="length_mean";
	set legend.fontSize=10.0;
	set legend.isShown=false;
	set legend.significantDigits=4;
	set nodeBars.barWidth=4.0;
	set nodeBars.displayAttribute="length_95%HPD";
	set nodeBars.isShown=false;
	set nodeLabels.colorAttribute="User selection";
	set nodeLabels.displayAttribute="prob";
	set nodeLabels.fontName="Arial";
	set nodeLabels.fontSize=12;
	set nodeLabels.fontStyle=0;
	set nodeLabels.isShown=true;
	set nodeLabels.significantDigits=2;
	set nodeShapeExternal.colourAttribute="User selection";
	set nodeShapeExternal.isShown=false;
	set nodeShapeExternal.minSize=10.0;
	set nodeShapeExternal.scaleType=Width;
	set nodeShapeExternal.shapeType=Circle;
	set nodeShapeExternal.size=4.0;
	set nodeShapeExternal.sizeAttribute="Fixed";
	set nodeShapeInternal.colourAttribute="User selection";
	set nodeShapeInternal.isShown=false;
	set nodeShapeInternal.minSize=10.0;
	set nodeShapeInternal.scaleType=Width;
	set nodeShapeInternal.shapeType=Circle;
	set nodeShapeInternal.size=4.0;
	set nodeShapeInternal.sizeAttribute="Fixed";
	set polarLayout.alignTipLabels=false;
	set polarLayout.angularRange=0;
	set polarLayout.rootAngle=0;
	set polarLayout.rootLength=100;
	set polarLayout.showRoot=true;
	set radialLayout.spread=0.0;
	set rectilinearLayout.alignTipLabels=false;
	set rectilinearLayout.curvature=0;
	set rectilinearLayout.rootLength=100;
	set scale.offsetAge=0.0;
	set scale.rootAge=1.0;
	set scale.scaleFactor=1.0;
	set scale.scaleRoot=false;
	set scaleAxis.automaticScale=true;
	set scaleAxis.fontSize=8.0;
	set scaleAxis.isShown=false;
	set scaleAxis.lineWidth=1.0;
	set scaleAxis.majorTicks=1.0;
	set scaleAxis.minorTicks=0.5;
	set scaleAxis.origin=0.0;
	set scaleAxis.reverseAxis=false;
	set scaleAxis.showGrid=true;
	set scaleBar.automaticScale=true;
	set scaleBar.fontSize=10.0;
	set scaleBar.isShown=true;
	set scaleBar.lineWidth=1.0;
	set scaleBar.scaleRange=0.003;
	set tipLabels.colorAttribute="User selection";
	set tipLabels.displayAttribute="Names";
	set tipLabels.fontName="Arial";
	set tipLabels.fontSize=14;
	set tipLabels.fontStyle=0;
	set tipLabels.isShown=true;
	set tipLabels.significantDigits=4;
	set trees.order=false;
	set trees.orderType="increasing";
	set trees.rooting=true;
	set trees.rootingType="User Selection";
	set trees.transform=false;
	set trees.transformType="cladogram";
end;
